# Supplementary material for: Prevalence and antimicrobial susceptibility pattern of gram-negative bacteria contaminating the hands of patients’ visitors at regional referral hospitals in Dar-es-Salaam
Source: PLoS One. 2025 Mar 26;20(3):e0320700. doi: 10.1371/journal.pone.0320700 (PMC11940574; doi:10.1371/journal.pone.0320700)
Supplement: S1 Data — (CSV) [file pone.0320700.s002.csv]

data-today	name_hospital	participant_id	sample_id1	sample_id2	age	sex	occupation	education	ward_admitted	duration_of_admission	visits	hand_shake	seat	otherseat	services	otherservices	handwashingenter	handwashingentering	handwashing exit	handwashingleaving	nohandwashingentering	otherwashing_enter2	nohandwashingleaving	otherwashing_exit2	Sample A	Sample B	AUG	CRO	CAZ	FEP	CTX	CIP	AMP	CN	AK	IMI	data-meta-instanceID
15/04/2023	Amana RRH	001A	001Aa	001Ab	65	male	formally_employed	never_went_to_formal_school	Male medical/surgical	4 days	once	yes	not_sit		none		no		no		forgot		forgot		NBG	NBG											uuid:6fec0eba-6dd3-4e0c-bfed-93812e8f1342
15/04/2023	Amana RRH	002A	002Aa	002Ab	54	female	self_employed	secondary_and_above	Male medical/surgical	24 days	always	yes	on_patient's_bed		changing_clothes		yes	water	no				forgot		NBG	Pseudomonas stutzeri	20	24	22	28	22	32	20	23	28	25	uuid:6ae556b8-2537-4db4-a8d7-1ede1472efe5
15/04/2023	Amana RRH	003A	003Aa	003Ab	27	female	self_employed	primary_school	Male medical/surgical	7 days	once	yes	on_patient's_bed		feeding		yes	water	no				forgot		NBG	Pantoea agglomerans	24	30	26	32	30	36	12	22	22	26	uuid:b14175f1-0a1a-4641-987c-06b1f004636e
15/04/2023	Amana RRH	004A	004Aa	004Ab	25	female	self_employed	primary_school	Male medical/surgical	unknown	once	no	not_sit		none		yes	water	no				other	Did not touch anything	NBG	NBG											uuid:ee3cb0da-5388-4c61-9032-c41d80021e9d
15/04/2023	Amana RRH	005A	005Aa	005Ab	39	male	self_employed	primary_school	Male medical/surgical	unknown	once	no	not_sit		none		no		no		forgot		forgot		NBG	NBG											uuid:274fed9e-7206-4e9b-a905-b4803c5c2bd1
15/04/2023	Amana RRH	006A	006Aa	006Ab	42	female	self_employed	primary_school	Male medical/surgical	6 days	once	no	not_sit		none		no		no		forgot		forgot		NBG	NBG											uuid:adae438c-e4aa-4b78-a500-30891f4404ba
15/04/2023	Amana RRH	007A	007Aa	007Ab	29	male	self_employed	secondary_and_above	Male medical/surgical	21 days	once	yes	not_sit		none		yes	water	no				forgot		NBG	NBG											uuid:6651ce1a-3bb8-485a-be27-4306287c06d0
15/04/2023	Amana RRH	008A	008Aa	008Ab	29	female	formally_employed	secondary_and_above	Male medical/surgical	3 days	once	yes	not_sit		none		yes	water	yes	water					NBG	NBG											uuid:6008bd5b-f302-4f71-b1cb-90a672dbd853
15/04/2023	Amana RRH	009A	009Aa	009Ab	42	female	self_employed	secondary_and_above	Male medical/surgical	5 days	once	no	not_sit		none		no		no		forgot		forgot		NBG	NBG											uuid:c4cc982b-66c2-42df-8d39-19d0cdb23372
15/04/2023	Amana RRH	010A	010Aa	010Ab	50	female	self_employed	primary_school	Male medical/surgical	3 days	once	yes	on_patient's_bed		turning		yes	water	no				forgot		NBG	Enterobacter cloacae/asburiae	6	26	22	32	28	30	6	18	22	25	uuid:8c52c8a9-42b2-495a-9748-bf00d0da4583
15/04/2023	Amana RRH	011A	011Aa	011Ab	38	male	self_employed	primary_school	Male medical/surgical	7 days	once	yes	not_sit		none		no		yes	water	forgot				NBG	Acinetobacter junii											uuid:0e05581e-c9a4-4234-b0df-98463a646d7e
15/04/2023	Amana RRH	012A	012Aa	012Ab	26	female	not_employed	primary_school	Male medical/surgical	7 days	once	no	not_sit		none		no		yes	water	forgot				NBG	NBG											uuid:80a57d1f-6ab3-45c9-b97d-187ecb0a3458
15/04/2023	Amana RRH	013A	013Aa	013Ab	46	female	self_employed	secondary_and_above	Male medical/surgical	unknown	always	yes	on_patient's_bed		feeding		yes	water	no				forgot		NBG	Klebsiella pneumoniae	6	6	6	6	6	6	6	9	17	6	uuid:631f3c41-14d3-490f-913a-e163351a1031
15/04/2023	Amana RRH	014A	014Aa	014Ab	52	male	self_employed	primary_school	Male medical/surgical	60 days	always	no	not_sit		none		no		no		forgot		forgot		Enterobacter cloacae/asburiae	NBG	30	30	27	30	32	32	22	20	24	27	uuid:ec1a3238-2fd0-4787-805e-8c115d9594e3
15/04/2023	Amana RRH	015A	015Aa	015Ab	55	female	not_employed	primary_school	Male medical/surgical	7 days	2_times	no	not_sit		none		no		no		forgot		forgot		NBG	NBG											uuid:1d44a7df-814d-45c4-8416-67d69cd691f6
16/04/2023	Amana RRH	017A	017Aa	017Ab	30	female	self_employed	primary_school	Male medical/surgical	4 days	once	no	not_sit		feeding		no		no		forgot		forgot		NBG	NBG											uuid:5cc03a4d-573b-4bd5-9591-c6c36a0c6462
16/04/2023	Amana RRH	018A	018Aa	018Ab	20	female	self_employed	primary_school	Male medical/surgical	4 days	once	no	not_sit		none		no		no		forgot		forgot		NBG	NBG											uuid:77a02bbc-054e-4f19-8384-9430d043fb0b
18/04/2023	Amana RRH	019A	019Aa	019Ab	62	female	not_employed	primary_school	Male medical/surgical	2 days	always	yes	on_patient's_bed		feeding		yes	water	yes	water					NBG	NBG											uuid:eb1c7c1b-bb55-4861-81ca-0e620f53974b
16/04/2023	Amana RRH	019A	019Aa	019Ab	60	male	not_employed	primary_school	Male medical/surgical	8 days	once	no	not_sit		none		no		no		forgot		forgot		NBG	NBG											uuid:733fd77a-9ad3-47f1-836a-0d46925ce4d0
16/04/2023	Amana RRH	020A	020Aa	020Ab	19	male	not_employed	secondary_and_above	Male medical/surgical	8 days	once	no	not_sit		none		no		no		forgot		forgot		NBG	NBG											uuid:d079deb2-c19c-41f4-804a-3b1b70f7e176
16/04/2023	Amana RRH	021A	021Aa	021Ab	61	female	self_employed	primary_school	Male medical/surgical	1 day	once	yes	not_sit		none		no		no		forgot		forgot		NBG	NBG											uuid:689be460-bfab-490a-8ceb-ae68b6cac299
16/04/2023	Amana RRH	022A	022Aa	022Ab	35	female	self_employed	primary_school	Male medical/surgical	5 days	once	yes	not_sit		none		no		no		forgot		forgot		NBG	NBG											uuid:d8159012-7fa6-4c14-a68e-46701728f326
16/04/2023	Amana RRH	023A	023Aa	023Ab	60	male	self_employed	did_not_finish_primary	Male medical/surgical	4 days	once	no	not_sit		none		no		no		forgot		forgot		NBG	NBG											uuid:2ce3be68-459c-4309-b13e-bbbe231d43d3
16/04/2023	Amana RRH	024A	024Aa	024Ab	33	male	self_employed	secondary_and_above	Male medical/surgical	4 days	once	yes	not_sit		none		yes	water	no				forgot		NBG	NBG											uuid:2599368b-6f32-445f-8071-c0f9385f15be
16/04/2023	Amana RRH	025A	025Aa	025Ab	22	female	not_employed	secondary_and_above	Male medical/surgical	60 days	2_times	yes	not_sit		none		no		yes	water	forgot				NBG	NBG											uuid:754832f0-3e45-4e01-b41b-9cc4077a06ab
16/04/2023	Amana RRH	026A	026Aa	026Ab	22	female	not_employed	secondary_and_above	Male medical/surgical	60 days	once	no	not_sit		none		no		no		forgot		forgot		NBG	Acinetobacter baumannii	16	20	23	28	22	28	13	21	23	22	uuid:b98f6b52-da1a-4cba-be69-69439be36638
16/04/2023	Amana RRH	027A	027Aa	027Ab	43	female	self_employed	primary_school	Male medical/surgical	14 days	once	no	not_sit		none		yes	water	no				other	Ntanawa baada ya apa	NBG	NBG											uuid:fb8bdee5-c55c-4ee1-8ccc-76f80992d3ad
16/04/2023	Amana RRH	028A	028Aa	028Ab	42	male	not_employed	never_went_to_formal_school	Male medical/surgical	unknown	once	yes	not_sit		none		yes	water	no				forgot		NBG	NBG											uuid:d0e49738-16b5-4f16-8870-02d7f0c45db5
16/04/2023	Amana RRH	029A	029Aa	029Ab	41	male	formally_employed	primary_school	Male medical/surgical	14 days	once	yes	on_patient's_bed		none		yes	water	no				forgot		NBG	Acinetobacter baumannii	20	27	22	28	28	25	6	16	20	25	uuid:303c9552-6c3c-4821-b77b-f583b47db7b7
16/04/2023	Amana RRH	030A	030Aa	030Ab	41	female	not_employed	did_not_finish_primary	Male medical/surgical	3 days	once	no	not_sit		none		no		no		forgot		forgot		NBG	NBG											uuid:b924a940-29e9-4f99-87fb-7a414d2ed12a
16/04/2023	Amana RRH	031A	031Aa	031Ab	55	female	self_employed	primary_school	Male medical/surgical	5 days	2_times	yes	on_patient's_bed		feeding		yes	water	no				forgot		NBG	NBG											uuid:2946e57e-5bed-443b-a043-4c2d809001b9
16/04/2023	Amana RRH	032A	032Aa	032Ab	47	female	self_employed	primary_school	Male medical/surgical	unknown	once	no	not_sit		none		no		no		forgot		forgot		NBG	NBG											uuid:7c8c4aac-8242-4372-b0d6-1bb939269626
16/04/2023	Amana RRH	033A	033Aa	033Ab	43	female	self_employed	primary_school	Male medical/surgical	2 days	once	no	not_sit		none		yes	water	no				forgot		NBG	NBG											uuid:176c4e17-212e-411d-ac27-01881a6b5590
16/04/2023	Amana RRH	034A	034Aa	034Ab	22	female	not_employed	secondary_and_above	NHIF medical/surgical	2 days	once	no	not_sit		none		no		no		forgot		forgot		NBG	NBG											uuid:60c0bcb1-8d5a-4c13-9a6e-33cb47f767c2
16/04/2023	Amana RRH	035A	035Aa	035Ab	34	female	self_employed	secondary_and_above	NHIF medical/surgical	2 days	once	no	not_sit		none		no		no		forgot		forgot		NBG	NBG											uuid:c60e12f0-d861-43fa-916f-3cdafe5ad9cd
16/04/2023	Amana RRH	036A	036Aa	036Ab	23	female	not_employed	primary_school	NHIF medical/surgical	3 days	once	no	not_sit		none		no		no		forgot		forgot		NBG	NBG											uuid:5f5ef385-83bd-4fee-afa8-12cba9fd2d84
16/04/2023	Amana RRH	037A	037Aa	037Ab	27	male	not_employed	primary_school	NHIF medical/surgical	4 days	once	no	not_sit		none		no		no		forgot		forgot		NBG	NBG											uuid:8b311f4e-0908-4136-a368-146600c1f754
16/04/2023	Amana RRH	038A	038Aa	038Ab	30	male	self_employed	secondary_and_above	Male medical/surgical	7 days	once	no	not_sit		none		yes	water	no				forgot		NBG	NBG											uuid:ef3ad49e-9c33-448d-9312-9dbb288786e3
16/04/2023	Amana RRH	039A	039Aa	039Ab	28	male	formally_employed	primary_school	Male medical/surgical	7 days	once	no	not_sit		none		no		no		forgot		forgot		Pseudomonas stutzeri		30	30	30	35	27	40	18	25	30	25	uuid:94042847-ca51-4c4c-b4f1-65f314459150
																										Pantoea agglomerans	30	30	28	31	30	30	20	22	26	32
16/04/2023	Amana RRH	040A	040Aa	040Ab	22	male	formally_employed	secondary_and_above	Male medical/surgical	7 days	once	no	not_sit		none		yes	water	no				forgot		NBG	Pseudomonas stutzeri	20	26	30	32	25	34	25	25	28	34	uuid:d7406b52-974b-4c84-a7f5-da38bae10410
16/04/2023	Amana RRH	041A	041Aa	041Ab	25	male	self_employed	primary_school	Male medical/surgical	7 days	once	no	not_sit		none		yes	water	no				forgot		Pseudomonas stutzeri		20	26	26	27	26	30	18	24	30	30	uuid:8a8100ef-a263-4336-b114-5fa742f92d6b
																										Escherichia coli	20	28	24	28	28	25	16	18	20	28
																										Klebsiella pneumoniae	16	30	28	32	30	28	6	16	20	27
17/04/2023	Amana RRH	042A	042Aa	042Ab	32	female	self_employed	secondary_and_above	Female medical/surgical	21 days	always	yes	on_patient's_bed		none		no		yes	water	forgot				Pseudomonas stutzeri	NBG	38	28	30	36	30	36	24	30	27	23	uuid:7fe39234-c689-4b26-acfb-9c6af949cb03
17/04/2023	Amana RRH	043A	043Aa	043Ab	35	female	not_employed	primary_school	Female medical/surgical	3 days	once	no	not_sit		none		no		no		forgot		forgot		Franconibater helveticus	NBG	18	30	26	32	30	30	10	18	20	30	uuid:a3a07b12-aa22-4318-9a85-0f6d0015ca6d
17/04/2023	Amana RRH	044A	044Aa	044Ab	35	female	self_employed	secondary_and_above	Female medical/surgical	10 days	2_times	no	on_patient's_bed		none		yes	water	no				forgot		NBG	Klebsiella pneumoniae	12	25	23	28	25	28	6	15	19	23	uuid:5a4f5aaf-5c33-41cf-871c-03217f657f3c
																										Enterobacter cloacae/asburiae	10	28	27	30	28	30	6	18	20	29
																										Acinetobacter baumannii	16	17	19	22	18	25	18	18	20	30
17/04/2023	Amana RRH	045A	045Aa	045Ab	12	female	not_employed	primary_school	Female medical/surgical	10 days	once	yes	on_patient's_bed		none		no		no		forgot		forgot		NBG	NBG											uuid:6bb41fa8-d355-40f7-b795-187b4e4ff03e
17/04/2023	Amana RRH	046A	046Aa	046Ab	45	female	formally_employed	secondary_and_above	Female medical/surgical	3 days	once	yes	on_patient's_bed		feeding		yes	water	no				forgot		NBG	Acinetobacter baumannii	14	16	20	24	20	25	12	18	21	28	uuid:3d94b5d7-c90a-47c6-a5f2-8d13d69a7435
17/04/2023	Amana RRH	047A	047Aa	047Ab	33	female	self_employed	secondary_and_above	Female medical/surgical	3 days	once	yes	not_sit		none		yes	water	yes	water					NBG	NBG											uuid:409c7931-e5dc-475c-9e16-806f029ba469
17/04/2023	Amana RRH	048A	048Aa	048Ab	16	female	not_employed	secondary_and_above	Female medical/surgical	5 days	once	yes	not_sit		none		no		no		forgot		forgot		Pseudomonas stutzeri	NBG	30	32	32	34	32	32	28	25	30	30	uuid:98a35b7f-ae9d-403a-92fc-fafc3753de2a
17/04/2023	Amana RRH	049A	049Aa	049Ab	15	female	not_employed	secondary_and_above	Female medical/surgical	3 days	once	yes	on_patient's_bed		none		no		no		forgot		forgot		Pseudomonas stutzeri	NBG	20	28	26	28	28	28	18	25	27	28	uuid:f179b7fd-6b5e-422c-adbf-0c409dabe215
17/04/2023	Amana RRH	050A	050Aa	050Ab	-	female	self_employed	primary_school	Female medical/surgical	unknown	once	no	not_sit		none		yes	water	no				other	I didn't touch anything	NBG	NBG											uuid:cb3bcfdb-91a6-4f8b-841c-bcb183eae785
17/04/2023	Amana RRH	051A	051Aa	051Ab	38	female	not_employed	never_went_to_formal_school	Female medical/surgical	3 days	once	yes	on_patient's_bed		none		yes	water	no				forgot		NBG	Acinetobacter baumannii	11	16	20	21	17	25	10	20	20	23	uuid:94d9867e-46dc-4203-857d-4f2dc6bf7381
17/04/2023	Amana RRH	052A	052Aa	052Ab	55	female	self_employed	primary_school	Female medical/surgical	unknown	once	no	not_sit		none		yes	water	no				forgot		NBG	NBG											uuid:b63cfbf5-8ecd-4e00-b104-44617cac48a6
17/04/2023	Amana RRH	053A	053Aa	053Ab	20	female	self_employed	secondary_and_above	Female medical/surgical	4 days	once	yes	not_sit		none		no		no		forgot		forgot		Pseudomonas stutzeri		12	20	20	26	18	30	6	22	23	28	uuid:5bc31a21-c5b7-47a8-a248-d98cf8d006fd
																										Pseudomonas putida	6	18	22	24	20	28	6	20	19	32
17/04/2023	Amana RRH	054A	054Aa	054Ab	35	female	formally_employed	secondary_and_above	Female medical/surgical	14 days	once	no	not_sit		none		no		no		forgot		forgot		NBG	NBG											uuid:24a5c6e8-e57b-4a51-a25d-a5383a1aa0a5
17/04/2023	Amana RRH	055A	055Aa	055Ab	26	female	self_employed	primary_school	Female medical/surgical	14 days	once	yes	not_sit		none		yes	water	no				forgot		Klebsiella pneumoniae		17	25	22	26	24	28	6	18	18	25	uuid:c1e234e2-c353-49cd-a7d4-71a92e340d3d
																									Acinetobacter baumannii	Acinetobacter baumannii	13	18	18	20	18	24	18	17	20	28
17/04/2023	Amana RRH	056A	056Aa	056Ab	40	female	self_employed	secondary_and_above	Female medical/surgical	14 days	once	yes	not_sit		none		no		no		forgot		forgot		NBG	Pseudomonas stutzeri	20	26	25	26	25	30	21	25	25	25	uuid:8ff74366-b428-4bbc-bba3-550df93cf178
17/04/2023	Amana RRH	057A	057Aa	057Ab	41	male	self_employed	secondary_and_above	Female medical/surgical	14 days	once	yes	on_patient's_bed		none		yes	water	no				forgot		NBG	NBG											uuid:06ab6261-7828-4f1d-9b02-309a77ffd021
17/04/2023	Amana RRH	058A	058Aa	058Ab	44	male	formally_employed	secondary_and_above	Female medical/surgical	unknown	once	yes	not_sit		none		no		no		forgot		forgot		NBG	NBG											uuid:180b5bd7-0da5-4b5e-b117-ce3f25ccaa1b
17/04/2023	Amana RRH	059A	059Aa	059Ab	38	female	self_employed	secondary_and_above	Female medical/surgical	3 days	once	yes	not_sit		none		no		no		forgot		forgot		Klebsiella pneumoniae	NBG	20	28	25	30	30	30	6	18	22	26	uuid:cd8e6dad-3314-4978-b774-29ed35aec019
17/04/2023	Amana RRH	060A	060Aa	060Ab	33	female	self_employed	secondary_and_above	Female medical/surgical	2 days	once	no	not_sit		none		yes	water	yes	water					Pseudomonas stutzeri	NBG	30	32	30	36	32	35	26	25	28	25	uuid:0cfad505-217e-43f8-b034-7154ed99fdf9
17/04/2023	Amana RRH	061A	061Aa	061Ab	27	female	self_employed	primary_school	Female medical/surgical	4 days	once	no	not_sit		none		no		no		forgot		forgot		NBG	NBG	20	19	20	22	19	27	15	18	21	18	uuid:7d4874ee-f2d2-4491-b975-e549d7533a82
17/04/2023	Amana RRH	062A	062Aa	062Ab	62	female	not_employed	primary_school	Female medical/surgical	3 days	once	yes	not_sit		none		yes	water	yes	water					NBG	NBG											uuid:1a475e5d-b1de-4100-9898-9b6ba0a053d4
17/04/2023	Amana RRH	063A	063Aa	063Ab	32	female	not_employed	secondary_and_above	Female medical/surgical	3 days	once	no	on_patient's_bed		none		yes	water	no				forgot		NBG	Pseudomonas stutzeri	12	24	30	32	24	34	6	25	28	20	uuid:f7596071-3b27-4b9d-8f8e-1a014670df5d
17/04/2023	Amana RRH	064A	064Aa	064Ab	29	female	not_employed	secondary_and_above	Female medical/surgical	2 days	once	yes	not_sit		none		no		yes	water	forgot				Pseudomonas putida	NBG	12	18	20	22	16	25	6	17	22	22	uuid:c8157b76-95c5-4574-9331-0736f5640f88
17/04/2023	Amana RRH	065A	065Aa	065Ab	37	female	self_employed	secondary_and_above	Female medical/surgical	2 days	once	no	not_sit		none		no		no		forgot		forgot		NBG	NBG											uuid:adbf4d81-d2df-4e7e-aafd-7eb4f069d71f
17/04/2023	Amana RRH	066A	066Aa	066Ab	33	female	self_employed	primary_school	Female medical/surgical	3 days	once	yes	on_patient's_bed		changing_clothes		yes	water	yes	water_soap					NBG	NBG											uuid:7f854e7f-82b1-4393-94c2-1163adf95a02
17/04/2023	Amana RRH	067A	067Aa	067Ab	28	female	self_employed	primary_school	Female medical/surgical	3 days	once	no	not_sit		none		no		no		forgot		forgot		NBG	NBG											uuid:efaeca6b-9bca-4119-bf1d-6c81edce9ca8
17/04/2023	Amana RRH	068A	068Aa	068Ab	52	female	not_employed	primary_school	Female medical/surgical	3 days	once	no	not_sit		none		no		no		forgot		forgot		NBG	NBG											uuid:652a8b84-3882-441b-a396-99db390f55a2
17/04/2023	Amana RRH	069A	069Aa	069Ab	54	female	not_employed	primary_school	Female medical/surgical	2 days	once	yes	not_sit		none		no		no		forgot		forgot		NBG	NBG											uuid:dbe65500-cb82-41b1-9f32-774851acb5a4
17/04/2023	Amana RRH	070A	070Aa	070Ab	51	female	not_employed	primary_school	Female medical/surgical	10 days	2_times	yes	not_sit		none		no		no		forgot		forgot		NBG	NBG											uuid:e14bcfa7-be15-4d0d-88dd-d4a67a2ae453
17/04/2023	Amana RRH	070A	070Aa	070Ab	25	female	not_employed	secondary_and_above	Female medical/surgical	14 days	2_times	no	not_sit		none		no		no		forgot		forgot		NBG	NBG											uuid:e37c5874-49a2-4a18-bfde-491527807a57
18/04/2023	Amana RRH	071A	071Aa	071Ab	25	female	not_employed	secondary_and_above	Female medical/surgical	14 days	once	no	not_sit		none		no		no		forgot		forgot		NBG	Pseudomonas stutzeri	22	25	20	30	32	31	8	20	18	25	uuid:904de46b-acdb-4a24-bb0c-d6a54dd6b580
18/04/2023	Amana RRH	072A	072A	072Ab	27	female	self_employed	secondary_and_above	Female medical/surgical	14 days	once	no	not_sit		none		yes	water	no				forgot		NBG	Klebsiella pneumoniae	19	23	22	29	23	27	17	16	19	26	uuid:206b1261-20a0-489f-9789-250ad7706241
18/04/2023	Amana RRH	073A	073Aa	073Ab	26	female	not_employed	secondary_and_above	Female medical/surgical	unknown	once	yes	not_sit		none		no		yes	water	forgot				Klebsiella pneumoniae	NBG	10	28	25	30	28	30	6	18	20	25	uuid:4e251981-537c-466f-955f-b9daa50bcfc9
18/04/2023	Amana RRH	074A	074Aa	074Ab	61	male	formally_employed	secondary_and_above	Female medical/surgical	1 day	once	yes	on_patient's_bed		none		yes	water	no				forgot		NBG	NBG											uuid:f6a7c71c-c58c-4ca0-b847-a170f2a42d4f
18/04/2023	Amana RRH	075A	075Aa	075Ab	44	female	self_employed	primary_school	Female medical/surgical	3 days	once	no	not_sit		none		no		no		forgot		forgot		NBG	Acinetobacter baumannii	15	31	28	35	25	41	15	23	26	24	uuid:07141391-83c4-4e61-91b1-e40ad3a2d98d
18/04/2023	Amana RRH	076A	076Aa	076Ab	30	female	formally_employed	secondary_and_above	Female medical/surgical	7 days	once	no	not_sit		none		no		no		forgot		forgot		NBG	NBG											uuid:c208f08e-a6c8-4ac3-94ff-61c7755ebb9b
18/04/2023	Amana RRH	077A	077Aa	077Ab	47	female	self_employed	primary_school	Female medical/surgical	14 days	once	no	on_patient's_bed		none		yes	water	no				other	I didn't touch anything	NBG	NBG											uuid:cece0e75-2edf-49c2-ae02-397d192e0e45
18/04/2023	Amana RRH	078A	078Aa	078Ab	45	female	self_employed	primary_school	Female medical/surgical	10 days	once	no	not_sit		none		no		no		forgot		forgot		NBG	NBG											uuid:be75937e-9fb7-4240-80aa-e7aea004b366
18/04/2023	Amana RRH	079A	079Aa	079Ab	52	female	self_employed	primary_school	Female medical/surgical	7 days	once	no	not_sit		none		no		no		forgot		forgot		NBG	NBG											uuid:03d8c27a-52dd-4630-906e-1646cbcf3649
18/04/2023	Amana RRH	080A	080Aa	080Ab	33	male	self_employed	secondary_and_above	Female medical/surgical	unknown	once	no	not_sit		none		no		no		forgot		forgot		NBG	Pseudomonas stutzeri	22	26	20	25	21	38	10	28	26	21	uuid:0799bbc8-af43-484e-8b96-4e59af9ac784
18/04/2023	Amana RRH	081A	081Aa	081Ab	44	female	self_employed	primary_school	Female medical/surgical	3 days	once	no	not_sit		none		no		no		forgot		forgot		NBG	NBG											uuid:2a11f235-a763-46c6-9c1d-d5b04209b207
18/04/2023	Amana RRH	082A	082Aa	082Ab	50	female	not_employed	primary_school	Female medical/surgical	14 days	once	no	not_sit		none		no		no		forgot		forgot		NBG	NBG											uuid:3af34c49-b19e-46ea-b7a5-3cabe09a9462
18/04/2023	Amana RRH	083A	083Aa	083Ab	50	female	self_employed	primary_school	Female medical/surgical	unknown	once	yes	on_patient's_bed		none		yes	water	no				forgot		Klebsiella pneumoniae		16	26	24	28	26	26	8	20	20	26	uuid:4b652aa0-7235-4208-8f8a-1243d96232c6
																										Klebsiella pneumoniae	10	6	8	18	6	8	6	6	18	17
18/04/2023	Amana RRH	084A	084Aa	084Ab	54	male	self_employed	primary_school	Female medical/surgical	1 day	once	no	not_sit		none		no		no		forgot		forgot		NBG	Pseudomonas stutzeri	16	28	29	34	28	36	16	26	25	28	uuid:ab7ac3d7-53e5-4a27-98f4-ac6d34ad573d
18/04/2023	Amana RRH	085A	085Aa	085Ab	30	female	self_employed	primary_school	Female medical/surgical	7 days	once	no	not_sit		none		no		yes	water_soap	forgot				Klebsiella pneumoniae	NBG	18	28	25	30	26	28	6	16	18	26	uuid:bee6f4e4-35b0-436d-aa6f-81fd40049c96
18/04/2023	Amana RRH	086A	086Aa	086Ab	50	male	self_employed	primary_school	Female medical/surgical	14 days	once	no	not_sit		none		yes	water	yes	water_soap					Klebsiella pneumoniae	NBG	6	24	24	29	27	28	6	16	20	25	uuid:fa332276-862e-4ef9-9697-d54f77954679
18/04/2023	Amana RRH	087A	087Aa	087Ab	59	male	self_employed	secondary_and_above	Female medical/surgical	5 days	once	no	not_sit		none		yes	water	no				forgot		NBG	NBG											uuid:0a7813c7-71a9-45d6-8fcd-7d98de345d55
18/04/2023	Amana RRH	088A	088Aa	088Ab	60	male	formally_employed	secondary_and_above	Female medical/surgical	21 days	once	no	not_sit		none		yes	water	no				forgot		NBG	NBG											uuid:51af1b88-5b70-4e3f-b109-54e8e3781064
18/04/2023	Amana RRH	089A	089Aa	089Ab	57	male	not_employed	secondary_and_above	Female medical/surgical	21 days	once	yes	not_sit		none		yes	water	no				forgot		NBG	NBG											uuid:c90fd58c-5847-4706-b98d-981303ea9ca7
18/04/2023	Amana RRH	090A	090Aa	090Ab	40	male	self_employed	primary_school	Female medical/surgical	2 days	once	no	not_sit		none		yes	water	no				forgot		NBG	NBG											uuid:e6650542-4d08-451a-bdc4-becdadf7d126
18/04/2023	Amana RRH	091A	091Aa	091Ab	32	female	not_employed	secondary_and_above	Female medical/surgical	2 days	once	no	not_sit		none		yes	water	no				forgot		NBG	Klebsiella pneumoniae	6	25	22	26	26	32	6	18	19	29	uuid:6aea9287-ffd6-4c63-956a-f5856754ecdd
18/04/2023	Amana RRH	092A	092Aa	092Ab	28	female	self_employed	primary_school	Pediatric	2 days	once	yes	not_sit		none		yes	water_soap	yes	water_soap					NBG	NBG											uuid:dd3b6a6d-d0ad-4355-958e-f544b6b25007
18/04/2023	Amana RRH	093A	093Aa	093Ab	58	female	not_employed	primary_school	Pediatric	unknown	once	yes	on_patient's_bed		none		yes	water_soap	yes	water_soap					NBG	NBG											uuid:ca50e5d3-0bc6-4d20-b7d8-ce730294c7bc
18/04/2023	Amana RRH	094A	094Aa	094Ab	38	female	not_employed	primary_school	Pediatric	3 days	once	yes	not_sit		none		yes	water	yes	water_soap					Franconibater helveticus	NBG	23	27	23	30	26	33	13	17	22	28	uuid:452158de-bf57-4e0e-be2e-b4f8a522e9c5
18/04/2023	Amana RRH	095A	095Aa	095Ab	46	female	not_employed	primary_school	Pediatric	unknown	once	no	not_sit		none		yes	water_soap	yes	water_soap					NBG	NBG											uuid:9d86bf74-1455-4b88-a4cb-5fe53af3718c
18/04/2023	Amana RRH	096A	096Aa	096Ab	48	female	not_employed	primary_school	Pediatric	unknown	once	yes	on_patient's_bed		none		yes	water_soap	yes	water_soap					NBG	NBG											uuid:3d9c5290-3cf2-4195-b4b4-863d3d419ac1
18/04/2023	Amana RRH	097A	097Aa	097Ab	48	female	self_employed	primary_school	Pediatric	3 days	once	no	not_sit		none		no		no		forgot		forgot		NBG	NBG											uuid:dba8421d-36ee-47f6-83b1-182b015770ab
18/04/2023	Amana RRH	098A	098Aa	098Ab	38	female	self_employed	primary_school	Pediatric	3 days	once	yes	on_patient's_bed		none		no		no		forgot		forgot		Klebsiella pneumoniae	Klebsiella pneumoniae	16	30	25	31	28	32	9	17	22	30	uuid:6e58a4cd-46ad-4946-9b8d-f14296b42830
18/04/2023	Amana RRH	099A	099Aa	099Ab	25	female	self_employed	secondary_and_above	Pediatric	3 days	once	no	not_sit		none		no		no		forgot		forgot		NBG	NBG											uuid:62805920-1f4e-4ea4-9eda-671a262cdd3d
18/04/2023	Amana RRH	100A	100Aa	100Ab	27	female	self_employed	primary_school	Pediatric	5 days	once	yes	not_sit		none		yes	water	no				forgot		NBG	Escherichia coli	17	28	22	28	24	32	12	20	20	28	uuid:c81737f8-6f57-46d4-acdc-6beb8daeb12f
18/04/2023	Amana RRH	101A	101Aa	101Ab	44	male	self_employed	primary_school	Pediatric	2 days	once	no	not_sit		none		yes	water	no				forgot		NBG	NBG											uuid:255abea7-40b4-4ca7-b4b5-cd0833a0191f
18/04/2023	Amana RRH	102A	102Aa	102Ab	41	male	self_employed	primary_school	Pediatric	2 days	once	yes	not_sit		none		no		yes	water_soap	forgot				NBG	NBG											uuid:48565600-a498-480f-9128-826b5dea1367
18/04/2023	Amana RRH	103A	103Aa	103Ab	46	male	self_employed	primary_school	Pediatric	2 days	once	no	not_sit		none		no		yes	water_soap	forgot				NBG	NBG											uuid:6976df95-7cfa-42a9-be79-d073b138a8a8
18/04/2023	Amana RRH	104A	104Aa	104Ab	50	female	self_employed	primary_school	Pediatric	unknown	once	yes	on_patient's_bed		none		no		no		forgot		forgot		NBG	Klebsiella pneumoniae	18	26	25	28	27	28	6	18	20	24	uuid:620e2395-8238-4a0d-8256-8f08422e7088
18/04/2023	Amana RRH	105A	105Aa	105Ab	25	male	self_employed	secondary_and_above	Pediatric	3 days	once	no	not_sit		none		no		no		forgot		forgot		NBG	NBG											uuid:c88447af-86e8-47e0-acbe-af5da7de1761
18/04/2023	Amana RRH	106A	106Aa	106Ab	23	male	self_employed	primary_school	Pediatric	3 days	once	no	not_sit		none		no		no		forgot		forgot		NBG	NBG											uuid:698bdd94-25a4-462c-bd6e-f0b8ebcedcdd
18/04/2023	Amana RRH	107A	107Aa	107Ab	26	female	self_employed	secondary_and_above	Male medical/surgical	unknown	once	no	not_sit		none		yes	water	no				other	Did not even see my patient	NBG	NBG											uuid:6d06f663-8c03-481d-a2da-98dc3a0f50c6
18/04/2023	Amana RRH	108A	108Aa	108Ab	33	male	self_employed	primary_school	Male medical/surgical	9 days	once	yes	not_sit		none		yes	water	yes	water					NBG	Klebsiella pneumoniae	20	26	23	30	27	30	6	15	20	25	uuid:744feff0-f6ba-4652-bbf0-9656b4a07a12
18/04/2023	Amana RRH	109A	109Aa	109Ab	60	female	not_employed	primary_school	Male medical/surgical	15 days	once	no	on_patient's_bed		none		no		yes	water	forgot				NBG	Klebsiella pneumoniae	15	6	14	13	8	19	6	15	20	24	uuid:7f0f79b4-a06f-4079-ad5a-4eb76ca815f3
18/04/2023	Amana RRH	110A	110Aa	110Ab	23	male	not_employed	secondary_and_above	Male medical/surgical	6 days	once	yes	not_sit		none		yes	water	no				forgot		NBG	Klebsiella aerogenes	8	6	12	12	6	13	6	6	16	6	uuid:9c88d817-8942-434c-8b20-a1f502026b56
18/04/2023	Amana RRH	111A	111Aa	111Ab	62	male	self_employed	did_not_finish_primary	Male medical/surgical	2 days	once	yes	on_patient's_bed		feeding		no		no		forgot		forgot		NBG	NBG											uuid:97a39fb8-3516-4da6-a816-7a7e6fb94a04
18/04/2023	Amana RRH	112A	112Aa	112Ab	35	female	self_employed	secondary_and_above	Male medical/surgical	6 days	once	no	not_sit		none		no		no		forgot		forgot		NBG	NBG											uuid:e0751fb7-e244-4153-8385-2e1d1106b37a
18/04/2023	Amana RRH	113A	113Aa	113Ab	69	female	not_employed	did_not_finish_primary	Male medical/surgical	2 days	always	yes	on_patient's_bed		changing_clothes		yes	water_soap	no				forgot		NBG	NBG											uuid:ec6eaf5b-81a6-42e5-b9eb-13fe1747204c
18/04/2023	Amana RRH	114A	114Aa	114Ab	54	female	not_employed	secondary_and_above	Male medical/surgical	32 days	always	no	not_sit		none		no		no		forgot		forgot		NBG	NBG											uuid:7689dcb8-d56c-46a0-946b-b6eee3ed1b23
18/04/2023	Amana RRH	115A	115Aa	115Ab	60	female	not_employed	secondary_and_above	Male medical/surgical	2 days	once	yes	on_patient's_bed		none		yes	water	no				forgot		Enterobacter cloacae/asburiae	Enterobacter cloacae/asburiae	18	26	23	26	28	25	6	19	20	23	uuid:6896ce02-667e-41bd-860d-48a5189e62be
																									Klebsiella pneumoniae		6	20	18	24	21	25	6	14	16	10
18/04/2023	Amana RRH	116A	116Aa	116Ab	52	female	self_employed	primary_school	Male medical/surgical	1 day	once	no	not_sit		none		yes	water	yes	water					NBG	NBG											uuid:2a11a181-5fa2-4516-b264-fdd24dbd466b
18/04/2023	Amana RRH	117A	117Aa	117Ab	22	female	formally_employed	secondary_and_above	Male medical/surgical	30 days	always	yes	on_patient's_bed		feeding		yes	water	no				forgot		NBG	Klebsiella pneumoniae	17	22	21	25	25	26	7	17	19	28	uuid:c4200a44-9f59-49b3-bb06-82c88c897c6f
18/04/2023	Amana RRH	118A	118Aa	118Ab	23	female	formally_employed	primary_school	Male medical/surgical	7 days	once	no	not_sit		none		yes	water	no				forgot		Pseudomonas stutzeri	Pseudomonas stutzeri	32	212	27	30	27	36	19	26	29	28	uuid:5e63f5a5-b6ed-4e5a-b9d2-deb3b4632615
18/04/2023	Amana RRH	121A	121Aa	121Ab	32	female	formally_employed	secondary_and_above	Male medical/surgical	1 day	once	yes	not_sit		none		yes	water	yes	water					NBG	NBG											uuid:7871b864-79c7-4fb3-a764-742b5052e19f
18/04/2023	Amana RRH	122A	122Aa	122Ab	45	female	formally_employed	secondary_and_above	Male medical/surgical	2 days	once	no	not_sit		none		no		no		forgot		forgot		NBG	NBG											uuid:d5553cf3-68c1-4c39-bd09-1f5607db50a4
18/04/2023	Amana RRH	123A	123Aa	123Ab	45	female	not_employed	primary_school	Male medical/surgical	7 days	always	yes	on_patient's_bed		feeding		no		no		forgot		forgot		NBG	NBG											uuid:2d0f6011-3be9-4cd7-b8e5-789ef0c2dac8
18/04/2023	Amana RRH	124A	124Aa	124Ab	42	female	self_employed	primary_school	Male medical/surgical	5 days	once	no	not_sit		none		no		no		forgot		forgot		NBG	NBG											uuid:ca431d62-caa9-4984-ac5b-f240be30806f
18/04/2023	Amana RRH	125A	125Aa	125Ab	32	male	self_employed	secondary_and_above	Male medical/surgical	7 days	2_times	yes	not_sit		feeding		yes	water	yes	water					NBG	Klebsiella pneumoniae	18	27	23	29	28	32	6	20	20	24	uuid:74edb15e-c8ad-43f5-92af-94259de8e294
18/04/2023	Amana RRH	126A	126Aa	126Ab	35	male	self_employed	secondary_and_above	Male medical/surgical	3 days	once	no	not_sit		none		no		no		forgot		forgot		NBG	NBG											uuid:2a78b78a-071d-457e-94d5-0e90ebb3c211
18/04/2023	Amana RRH	127A	127Aa	127Ab	22	female	not_employed	secondary_and_above	Male medical/surgical	3 days	once	yes	on_patient's_bed		feeding		yes	water	yes	water					NBG	Pseudomonas stutzeri	15	23	20	26	21	34	11	22	27	27	uuid:e27cc05e-91da-455f-aeb2-2f0afb7dcc7b
18/04/2023	Amana RRH	128A	128Aa	128Ab	43	male	formally_employed	secondary_and_above	Male medical/surgical	7 days	2_times	yes	on_patient's_bed		turning		no		yes	water	forgot				NBG	NBG											uuid:750becf9-8760-4791-bf2a-f297d9894e63
18/04/2023	Amana RRH	129A	129Aa	129Ab	36	male	self_employed	primary_school	Male medical/surgical	5 days	2_times	yes	on_patient's_bed		feeding		yes	water	yes	water					Enterobacter cloacae/asburiae		6	25	24	31	27	33	6	15	18	24	uuid:a45bab9a-2100-442b-b415-80084f727eef
																										Pseudomonas stutzeri	15	27	23	30	25	33	16	20	17	28
18/04/2023	Amana RRH	130A	130Aa	130Ab	25	female	not_employed	secondary_and_above	Male medical/surgical	6 days	once	yes	not_sit		none		yes	water	yes	water					NBG	Klebsiella pneumoniae	13	6	15	14	6	19	6	6	20	12	uuid:07d4ca51-6b89-49f7-aca4-2829030ede65
18/04/2023	Amana RRH	131A	131Aa	131Ab	28	female	not_employed	secondary_and_above	Male medical/surgical	unknown	once	no	not_sit		none		no		no		forgot		other	I didn't touch anything	NBG	Pseudomonas putida	10	20	23	28	20	26	6	16	22	21	uuid:825eefc5-bc61-4ac5-982f-a5a6ffd107e9
18/04/2023	Amana RRH	132A	132Aa	132Ab	25	male	self_employed	did_not_finish_primary	Male medical/surgical	7 days	always	yes	on_patient's_bed		changing_clothes		no		no		forgot		forgot		NBG	Enterobacter cloacae/asburiae	13	6	6	6	6	6	6	6	17	11	uuid:1388eef6-12f2-4f28-a118-c0080b4e5bde
18/04/2023	Amana RRH	133A	133Aa	133Ab	60	male	self_employed	primary_school	Male medical/surgical	21 days	always	yes	on_patient's_bed		feeding		yes	water	yes	water					NBG	Klebsiella pneumoniae	7	7	12	15	8	17	6	16	16	13	uuid:307b3928-7271-4438-b3f9-929a70e777b9
18/04/2023	Amana RRH	134A	134Aa	134Ab	37	male	self_employed	primary_school	Male medical/surgical	5 days	once	no	not_sit		none		no		no		forgot		forgot		NBG	NBG											uuid:2c1ebf8d-584d-4014-b539-6963bd7973f6
18/04/2023	Amana RRH	135A	135Aa	135Ab	52	male	self_employed	primary_school	Male medical/surgical	4 days	once	no	not_sit		none		no		no		forgot		forgot		NBG	NBG											uuid:de6248c2-74f4-422d-8e1a-1d9341cc79ce
18/04/2023	Amana RRH	136A	136Aa	136Ab	38	female	self_employed	primary_school	Male medical/surgical	3 days	once	no	not_sit		none		no		no		forgot		forgot		NBG	NBG											uuid:8ee46343-f2b9-4730-9e02-50795f49c5ff
18/04/2023	Mwananyamala RRH	002M	002Ma	002Mb	30	male	formally_employed	primary_school	Female surgical	3 days	once	no	not_sit		none		no		no		forgot		forgot		NBG	NBG											uuid:35bc440b-325c-49c9-963c-e68e2d2ffef1
18/04/2023	Mwananyamala RRH	003M	003Ma	003Mb	27	female	formally_employed	secondary_and_above	Female surgical	2 days	once	no	not_sit		none		yes	water	no				forgot		NBG	Klebsiella pneumoniae	6	6	10	12	6	8	6	14	17	15	uuid:d31df710-d9fd-4f10-b809-f7557909df54
																										Klebsiella pneumoniae	17	26	20	25	22	22	6	19	15	28
18/04/2023	Mwananyamala RRH	004M	004Ma	004Mb	26	female	self_employed	secondary_and_above	Female surgical	9 days	2_times	yes	not_sit		none		no		no		forgot		forgot		Klebsiella oxytoca		22	29	24	28	23	26	6	16	17	28	uuid:c52bb728-3b6f-4cb4-97a0-18013286d16c
																										Klebsiella varicola	16	26	23	28	23	31	6	15	17	29
																										Klebsiella pneumoniae	15	6	13	14	6	24	6	16	19	29
18/04/2023	Mwananyamala RRH	005M	005Ma	005Mb		male	self_employed	primary_school	Female surgical	2 days	once	no	not_sit		none		no		no		forgot		forgot		NBG	NBG
18/04/2023	Mwananyamala RRH	006M	006Ma	006Mb	36	male	self_employed	primary_school	GS1	4 days	once	no	not_sit		none		no		no		forgot		forgot		NBG	NBG											uuid:2f7bd6b0-e232-4362-b6a7-1bc04ec61911
18/04/2023	Mwananyamala RRH	007M	007Ma	007Mb	24	male	self_employed	secondary_and_above	Female surgical	7 days	once	no	not_sit		none		no		no		forgot		forgot		Klebsiella pneumoniae	NBG	18	23	21	25	25	27	6	15	17	23	uuid:5e763022-c0b0-4c79-b64f-f819c261f843
18/04/2023	Mwananyamala RRH	009M	009Ma	009Mb	30	female	not_employed	secondary_and_above	Female surgical	unknown	once	no	not_sit		none		no		no		forgot		forgot		NBG	NBG											uuid:2ba1f4c2-6508-4412-b197-9da626a2d00a
18/04/2023	Mwananyamala RRH	010M	010Ma	010Mb	40	male	formally_employed	secondary_and_above	Female surgical	5 days	once	no	not_sit		none		no		no		forgot		forgot		NBG	NBG											uuid:a27ae369-9300-46db-9059-f1924e984bcc
18/04/2023	Mwananyamala RRH	011M	011Ma	011Mb	50	male	self_employed	secondary_and_above	GS1	1 day	once	no	not_sit		none		no		no		forgot		forgot		NBG	Pseudomonas aeruginosa	6	7	20	23	16	33	6	16	22	26	uuid:7bd1632f-0b49-43db-b86e-baf276331c70
18/04/2023	Mwananyamala RRH	012M	012Ma	012Mb	22	female	self_employed	secondary_and_above	Female surgical	1 day	once	yes	on_patient's_bed		none		yes	water_soap	yes	water_soap					NBG	NBG											uuid:391181ba-390e-432f-80bb-47fe34b4a90b
18/04/2023	Mwananyamala RRH	013M	013Ma	013Mb	50	female	not_employed	did_not_finish_primary	Female surgical	1 day	once	yes	not_sit		none		yes	water_soap	no				forgot		Klebsiella pneumoniae	NBG	20	27	22	30	22	33	6	19	20	24	uuid:814a9aa7-83bc-4697-a32b-526fbe1538bb
18/04/2023	Mwananyamala RRH	014M	014Ma	014Mb	23	female	not_employed	secondary_and_above	GS1	2 days	once	yes	on_patient's_bed		none		yes	water_soap	yes	water_soap					NBG	NBG											uuid:0a97a0c4-1af4-482c-879e-fa28f46813f7
18/04/2023	Mwananyamala RRH	015M	015Ma	015Mb	32	male	formally_employed	secondary_and_above	Female surgical	4 days	2_times	yes	not_sit		none		yes	water	yes	water					NBG	NBG											uuid:8713383f-d7e2-4d8a-af10-69b532e755eb
18/04/2023	Mwananyamala RRH	016M	016Ma	016Mb	28	male	self_employed	secondary_and_above	Female surgical	6 days	once	no	not_sit		none		no		no		forgot		forgot		NBG	NBG											uuid:b294e86b-9a8f-43c7-9298-915a093074b4
18/04/2023	Mwananyamala RRH	017M	017Ma	017Mb	20	male	self_employed	secondary_and_above	Female surgical	unknown	once	no	not_sit		none		yes	water	no				forgot		NBG	NBG											uuid:fbd212b2-bdf1-4043-9248-22a504c5e2f5
18/04/2023	Mwananyamala RRH	018M	018Ma	018Mb	58	male	self_employed	primary_school	Female surgical	2 days	once	no	not_sit		none		yes	water_soap	yes	water_soap					NBG	NBG											uuid:0c9ff4f0-17fd-4a1a-b8e9-ff7fdb675605
18/04/2023	Mwananyamala RRH	019M	019Ma	019Mb	39	female	self_employed	secondary_and_above	Gynecology	2 days	once	no	not_sit		none		no		no		forgot		forgot		NBG	Klebsiella pneumoniae											uuid:b5d8aa81-1d07-4814-9ca1-844102b598bf
19/04/2023	Mwananyamala RRH	020M	020Ma	020Mb	34	male	self_employed	secondary_and_above	GS1	1 day	once	no	not_sit		none		no		no		forgot		forgot		NBG	NBG											uuid:4d8f8e6f-5499-46a8-adbe-166cae52d182
18/04/2023	Mwananyamala RRH	021M	021Ma	012Mb	32	male	self_employed	primary_school	Female surgical	4 days	once	yes	not_sit		none		no		no		forgot		forgot		Klebsiella species	NBG	15	25	26	30	22	27	6	16	20	25	uuid:882569ba-3e9c-49d0-b4e6-d45078110f9b
19/04/2023	Mwananyamala RRH	022M	022Ma	022Mb	43	male	formally_employed	primary_school	Female surgical	2 days	once	no	not_sit		none		no		no		forgot		forgot		NBG	NBG											uuid:a8323a53-3c86-40ec-867d-451eb9eacfae
19/04/2023	Mwananyamala RRH	023M	023Ma	023Mb	45	female	not_employed	primary_school	Female surgical	unknown	once	yes	not_sit		none		no		no		forgot		forgot		NBG	Pseudomoas aeruginosa	6	19	22	25	22	25	6	19	25	23	uuid:255b028c-87d3-4141-af48-119166b045d6
19/04/2023	Mwananyamala RRH	024M	024Ma	024Mb	35	female	not_employed	primary_school	Gynecology	2 days	once	no	not_sit		none		no		no		forgot		forgot		NBG	NBG											uuid:e59b1900-7a4e-4990-bfaf-60c108c01a81
19/04/2023	Mwananyamala RRH	025M	025Ma	025Mb	52	female	not_employed	primary_school	Gynecology	2 days	once	no	not_sit		none		no		no		forgot		forgot		NBG	NBG											uuid:1db70828-b961-4f10-ba14-a9fafb48145e
19/04/2023	Mwananyamala RRH	026M	026Ma	026Mb	48	male	self_employed	primary_school	Female surgical	2 days	once	yes	not_sit		none		no		no		forgot		forgot		NBG	Pseudomonas aeruginosa	6	17	20	21	6	25	6	17	20	26	uuid:f0de9873-50c5-4c78-855d-6aef860d7ef8
19/04/2023	Mwananyamala RRH	027M	027Ma	027Mb	31	male	self_employed	primary_school	Female surgical	2 days	once	no	not_sit		none		no		no		forgot		forgot		NBG	NBG											uuid:8481b93f-edeb-4e9b-bd95-02b106442407
19/04/2023	Mwananyamala RRH	028M	028Ma	028Mb	34	male	self_employed	secondary_and_above	Female surgical	unknown	once	no	not_sit		none		no		no		forgot		forgot		Pseudomonas stutzeri	NBG											uuid:74e5867b-1aea-4112-87e3-28236edfcc92
19/04/2023	Mwananyamala RRH	030M	030Ma	030Mb	40	female	self_employed	secondary_and_above	Female surgical	2 days	once	no	not_sit		none		no		no		forgot		forgot		NBG	NBG											uuid:08d2fdf6-95fe-4dd5-8bdf-7f86ffb23c6e
19/04/2023	Mwananyamala RRH	031M	031Ma	031Mb	34	female	self_employed	primary_school	Female surgical	2 days	once	no	not_sit		none		no		no		forgot		forgot		NBG	NBG											uuid:cfc5c210-a893-40b8-b687-ef35acecc7e7
19/04/2023	Mwananyamala RRH	032M	032Ma	032Mb	35	female	not_employed	primary_school	GS1	2 days	once	no	on_patient's_bed		none		no		no		forgot		forgot		NBG	NBG											uuid:75edeef7-c0c9-4cd2-89c5-4f2c699948f2
19/04/2023	Mwananyamala RRH	033M	033Ma	033Mb	20	female	formally_employed	secondary_and_above	Female surgical	1 day	once	no	not_sit		none		yes	water_soap	no				forgot		Acinetobacter baumannii	NBG	11	13	14	17	13	22	8	17	19	22	uuid:a175eaff-0864-4606-b2b3-7df75797292a
19/04/2023	Mwananyamala RRH	034M	034Ma	034Mb	19	female	self_employed	primary_school	Female surgical	6 days	once	no	not_sit		none		no		no		forgot		forgot		NBG	NBG											uuid:180b581c-7efa-4d34-bc07-47e7a49a944f
19/04/2023	Mwananyamala RRH	035M	035Ma	035Mb	33	female	not_employed	primary_school	Female surgical	6 days	once	no	not_sit		none		no		no		forgot		forgot		NBG	Klebsiella species	6	6	15	16	6	17	6	6	18	6	uuid:960d772e-8240-4f30-84ed-6314b91f4344
19/04/2023	Mwananyamala RRH	036M	036Ma	036Mb	28	male	formally_employed	primary_school	GS1	1 day	once	yes	on_patient's_bed		none		no		no		forgot		forgot		NBG	NBG											uuid:afd0909f-5088-4f3f-b2bc-ed7f6be7df54
19/04/2023	Mwananyamala RRH	037M	037Ma	037Mb	20	male	self_employed	secondary_and_above	Female surgical	4 days	once	no	not_sit		none		no		no		forgot		forgot		NBG	NBG											uuid:db3e8e30-c318-4c66-b375-82cfee2421fa
19/04/2023	Mwananyamala RRH	038M	038Ma	038Mb	38	female	self_employed	secondary_and_above	Female surgical	3 days	always	yes	on_patient's_bed		none		no		yes	water_soap	forgot				Klebsiella pneumoniae	NBG	6	20	20	24	23	28	6	13	16	7	uuid:2cec574c-8d50-4c18-a658-d5525e843a49
19/04/2023	Mwananyamala RRH	039M	039Ma	039Mb	37	female	not_employed	primary_school	Gynecology	2 days	once	no	not_sit		none		yes	sanitizer	yes	sanitizer					NBG	NBG											uuid:5b6ac421-d9cc-47b8-952c-18877602bc1f
19/04/2023	Mwananyamala RRH	040M	040Ma	040Mb	30	male	self_employed	secondary_and_above	Female surgical	6 days	once	no	not_sit		none		no		no		forgot		forgot		NBG	NBG											uuid:fc0a4fca-8a2f-4e0c-9b65-b15cbd89d6a3
19/04/2023	Mwananyamala RRH	041M	041Ma	041Mb	26	female	self_employed	secondary_and_above	Female surgical	6 days	once	yes	on_patient's_bed		feeding		yes	water_soap	yes	water_soap					NBG	NBG											uuid:1e38424f-608b-4a6e-8341-4e0d450c4acf
19/04/2023	Mwananyamala RRH	042M	042Ma	042Mb	41	male	self_employed	secondary_and_above	Female surgical	4 days	always	yes	on_patient's_bed		feeding		yes	water_soap	yes	water_soap					NBG	NBG
19/04/2023	Mwananyamala RRH	043M	043Ma	043Mb	43	male	self_employed	secondary_and_above	Female surgical	4 days	once	no	not_sit		none		yes	water_soap	no				forgot		NBG	NBG											uuid:f9d8165b-5290-4d60-8138-6f88f14c493e
19/04/2023	Mwananyamala RRH	044M	044Ma	044Mb	60	female	self_employed	primary_school	Female surgical	5 days	once	no	not_sit		none		yes	water_soap	no				forgot		NBG	NBG											uuid:09462f6e-76d2-4adc-a4ff-e3c1b4704ecd
19/04/2023	Mwananyamala RRH	045M	045Ma	045Mb	39	female	formally_employed	primary_school	Female surgical	1 day	once	no	not_sit		none		yes	water_soap	no				forgot		NBG	NBG											uuid:59cae4a1-5b04-4c7f-9241-f035a8c13b86
19/04/2023	Mwananyamala RRH	046M	046Ma	046Mb	40	female	self_employed	primary_school	Gynecology	2 days	once	yes	on_patient's_bed		feeding		no		no		forgot		forgot		NBG	NBG											uuid:1d19aba9-da3d-4ef5-84e2-d0e41c91481a
19/04/2023	Mwananyamala RRH	047M	047Ma	047Mb	45	female	self_employed	primary_school	Gynecology	2 days	once	no	not_sit		none		no		no		forgot		forgot		NBG	NBG											uuid:14dc61da-89fb-47a2-b226-22b56b0367da
22/04/2023	Mwananyamala RRH	048M	048Ma	048Mb	27	female	self_employed	primary_school	Female surgical	2 days	once	no	not_sit		none		no		no		forgot		forgot		NBG	NBG											uuid:50ebcd6f-e420-4575-92aa-f1a911ecbbf1
22/04/2023	Mwananyamala RRH	049M	049Ma	049Mb	36	female	self_employed	secondary_and_above	Gynecology	3 days	once	no	not_sit		none		no		no		forgot		forgot		NBG	NBG
22/04/2023	Mwananyamala RRH	050M	050Ma	050Mb	27	female	self_employed	secondary_and_above	Female surgical	2 days	once	yes	not_sit		feeding		no		no		forgot		forgot		Acinetobacter baumannii	NBG	17	24	21	25	23	28	6	18	22	23
20/04/2023	Mwananyamala RRH	051M	051Ma	051Mb	43	male	formally_employed	secondary_and_above	Male medical	10 days	once	no	not_sit		none		no		no		forgot		forgot		NBG	NBG											uuid:08f81b2d-ef6c-4c22-9841-d7f1a528fedd
20/04/2023	Mwananyamala RRH	052M	052Ma	052Mb	50	female	self_employed	secondary_and_above	Male surgical	2 days	once	no	not_sit		none		no		no		forgot		forgot		Enterobacter cloacae/asburiae		8	24	20	26	25	20	6	15	18	26	uuid:9a0024d3-9447-48c0-8c0d-d6f58db2c377
																										Acinetobacter baumannii	11	12	15	18	13	23	10	18	19	23
20/04/2023	Mwananyamala RRH	053M	053Ma	053Mb	23	female	self_employed	secondary_and_above	Male medical	2 days	once	no	not_sit		none		no		no		forgot		forgot		NBG	NBG											uuid:7ef9c351-071f-4122-bb92-006ef780db97
20/04/2023	Mwananyamala RRH	054M	054Ma	054Mb	40	female	self_employed	primary_school	Male surgical	1 day	once	yes	on_patient's_bed		feeding		no		no		forgot		forgot		NBG	Klebsiella pneumoniae	18	27	24	27	22	26	6	16	17	28	uuid:df14801a-66b5-449e-b2c5-0f414adfde48
22/04/2023	Mwananyamala RRH	055M	055Ma	055Mb	43	female	not_employed	secondary_and_above	Male surgical	1 day	once	no	not_sit		none		no		no		forgot		forgot		Klebsiella pneumoniae	NBG	20	25	24	26	21	27	11	14	18	27	uuid:ffe9d6e6-c05f-45e0-b511-b2f0105ad954
20/04/2023	Mwananyamala RRH	056M	056Ma	056Mb	23	female	not_employed	secondary_and_above	Male surgical	1 day	once	yes	not_sit		none		no		no		forgot		forgot		NBG	NBG											uuid:5b9d16fb-ff2d-4bbd-b935-657ba388b204
22/04/2023	Mwananyamala RRH	057M	057Ma	057Mb	36	female	self_employed	primary_school	Male surgical	7 days	2_times	no	not_sit		none		no		no		forgot		forgot		NBG	Klebsiella pneumoniae	20	25	22	26	23	25	11	14	18	28	uuid:986c0682-b6a9-4c92-9efa-080ac02c1d65
22/04/2023	Mwananyamala RRH	058M	058Ma	058Mb	23	female	not_employed	primary_school	Male medical	2 days	once	no	not_sit		none		yes	water_soap	no				forgot		NBG	NBG											uuid:84ba02d4-3fde-418f-bc8b-2038e6b2582b
22/04/2023	Mwananyamala RRH	059M	059Ma	059Mb	30	female	not_employed	primary_school	Male surgical	2 days	once	no	not_sit		none		no		no		forgot		forgot		NBG	NBG											uuid:48e657f9-b64d-4e5f-9422-116c7d9b40d3
22/04/2023	Mwananyamala RRH	060M	060Ma	060Mb	30	female	formally_employed	secondary_and_above	Male medical	7 days	once	no	not_sit		none		no		no		forgot		forgot		NBG	NBG											uuid:870ca927-c51e-41fa-85d9-faef2a81f7f0
22/04/2023	Mwananyamala RRH	061M	061Ma	061Mb	29	female	self_employed	secondary_and_above	Male medical	unknown	once	no	not_sit		none		no		no		forgot		forgot		NBG	NBG											uuid:4a820e4c-b2ad-4480-8113-81cd3e1da6f9
22/04/2023	Mwananyamala RRH	062M	062Ma	062Mb	60	female	self_employed	primary_school	Male surgical	2 days	once	no	not_sit		none		no		no		forgot		forgot		NBG	NBG											uuid:e89acbcf-3528-46fa-bef2-419ff6ef9ffe
22/04/2023	Mwananyamala RRH	063M	063Ma	063Mb	50	female	self_employed	primary_school	Male surgical	2 days	once	no	not_sit		none		no		no		forgot		forgot		NBG	NBG											uuid:47852d36-d0c2-4538-853b-28ea654916d4
22/04/2023	Mwananyamala RRH	064M	064Ma	064Ma	34	female	formally_employed	primary_school	Male surgical	1 day	once	no	not_sit		none		no		no		forgot		forgot		NBG	Acinetobacter baumannii	18	16	18	21	12	23	15	17	19	23	uuid:195034c7-15b5-4acb-bd86-973d56edddf8
22/04/2023	Mwananyamala RRH	065M	065Ma	065Mb	53	male	formally_employed	secondary_and_above	Male medical	2 days	once	no	not_sit		none		no		no		forgot		forgot		NBG	NBG											uuid:6325ee2b-a488-43f4-b955-675510d764b1
22/04/2023	Mwananyamala RRH	066M	066Ma	066Mb	39	female	formally_employed	secondary_and_above	Male surgical	1 day	once	no	on_patient's_bed		none		no		no		forgot		forgot		NBG	NBG											uuid:3b1c1ab1-c0af-434d-859f-6b792860c7b8
22/04/2023	Mwananyamala RRH	067M	067Ma	067Mb	38	female	not_employed	primary_school	Male medical	2 days	once	no	not_sit		none		no		no		forgot		forgot		NBG	NBG											uuid:bc0fa2c4-83be-489f-8a02-bc36080c84b9
22/04/2023	Mwananyamala RRH	068M	068Ma	068Mb	28	female	self_employed	secondary_and_above	Male surgical	1 day	once	no	not_sit		none		no		no		forgot		forgot		Acinetobacter ursingii	NBG	26	22	19	16	13	29	6	8	20	25	uuid:d47e4ada-be97-4b0c-b87d-a92e0518a73b
22/04/2023	Mwananyamala RRH	069M	069Ma	069Mb	27	female	not_employed	secondary_and_above	Male surgical	1 day	once	no	not_sit		none		no		no		forgot		forgot		NBG	NBG											uuid:97de1bd6-6efe-4871-8273-f46411af49d6
22/04/2023	Mwananyamala RRH	070M	070Ma	070Mb	26	female	self_employed	secondary_and_above	Male surgical	2 days	once	no	not_sit		none		no		no		forgot		forgot		Klebsiella pneumoniae	NBG	19	27	23	27	23	29	6	17	17	24	uuid:55f575bd-691b-4a26-95ee-bc02d5197c58
22/04/2023	Mwananyamala RRH	071M	071Ma	071Mb	30	female	formally_employed	secondary_and_above	Male medical	2 days	once	yes	on_patient's_bed		none		yes	sanitizer	yes	sanitizer					NBG	NBG											uuid:1582f315-a461-43db-978b-c1751e67f86c
22/04/2023	Mwananyamala RRH	072M	072Ma	072Mb	45	female	self_employed	primary_school	Male medical	unknown	once	no	not_sit		none		no		no		forgot		forgot		Acinetobacter baumannii		18	27	23	28	16	30	6	17	18	23	uuid:c8ba93ba-50a9-4dee-8b3d-4129092bb474
																										Acinetobacter species	26	29	25	30	18	35	20	23	23	24
22/04/2023	Mwananyamala RRH	073M	073Ma	073Mb	28	female	self_employed	secondary_and_above	Male medical	unknown	once	yes	not_sit		none		no		no		forgot		forgot		NBG	NBG											uuid:fb75589b-7cb5-4a97-b2e1-d12fcd3f4d2f
22/04/2023	Mwananyamala RRH	074M	074Ma	074Mb	44	female	not_employed	secondary_and_above	Male surgical	unknown	once	no	not_sit		none		no		no		forgot		forgot		Klebsiella pneumoniae		17	24	23	28	22	25	6	17	18	28	uuid:c9a0695d-89fe-41db-b06b-2cab021bdf39
																										Pseudomonas stutzeri	34	25	28	32	20	41	23	24	24	26
22/04/2023	Mwananyamala RRH	075M	075Ma	075Mb	22	female	not_employed	secondary_and_above	Male surgical	unknown	once	no	not_sit		none		no		no		forgot		forgot		NBG	NBG											uuid:ce8915f5-481b-47a4-acb8-d0dcc780aa4c
22/04/2023	Mwananyamala RRH	076M	076Ma	076Mb	45	female	not_employed	primary_school	Male medical	3 days	always	yes	on_patient's_bed		feeding		no		no		forgot		forgot		NBG	Pseudomonas stutzeri	32	26	30	30	28	38	20	24	30	28	uuid:3bd35bf8-c706-4032-8b18-9cd1f35fb5d2
22/04/2023	Mwananyamala RRH	077M	077Ma	077Mb	36	male	self_employed	primary_school	Male medical	3 days	once	yes	not_sit		none		no		no		forgot		forgot		Enterobacter hormaechei	NBG	6	21	19	25	20	26	6	14	16	25	uuid:96fbc7f5-168a-4a19-b170-9887f25de1db
22/04/2023	Mwananyamala RRH	078M	078Ma	078Mb	34	male	self_employed	secondary_and_above	Male medical	4 days	2_times	yes	on_patient's_bed		none		yes	sanitizer	no				forgot		Pseudomonas stutzeri	NBG	34	26	30	33	28	39	22	25	28	26	uuid:b89f09a7-659b-4b76-aaee-6a1822dd126f
22/04/2023	Mwananyamala RRH	079M	079Ma	079Mb	44	female	not_employed	primary_school	Male medical	4 days	always	no	not_sit		none		no		no		forgot		forgot		Serratia marcescens	NBG	6	24	23	27	18	33	6	18	17	26	uuid:0dbe47f7-0a72-4141-8654-328b6c394e0e
																									Enterobacter cloacae/asburiae	NBG	6	26	23	29	20	30	6	15	16	24
22/04/2023	Mwananyamala RRH	080M	080Ma	080Mb	28	female	formally_employed	secondary_and_above	Male surgical	2 days	once	no	not_sit		none		no		no		forgot		forgot		NBG	NBG											uuid:cec08ca3-d588-47f3-82c7-8620f85246e7
22/04/2023	Mwananyamala RRH	081M	081Ma	081Mb	19	male	self_employed	secondary_and_above	Male surgical	2 days	once	no	not_sit		none		yes	water_soap	no				forgot		NBG	NBG											uuid:6984841d-eb79-425b-beed-bf261727de61
22/04/2023	Mwananyamala RRH	082M	082Ma	082Mb	40	male	self_employed	primary_school	Male surgical	1 day	once	no	not_sit		none		no		no		forgot		forgot		NBG	NBG											uuid:649524b6-9ea7-4b78-915f-42cf0d8b5abb
22/04/2023	Mwananyamala RRH	083M	083Ma	083Mb	40	male	formally_employed	secondary_and_above	Male surgical	4 days	once	yes	not_sit		none		no		no		forgot		forgot		NBG	NBG											uuid:b3da7596-21c0-4c6f-9002-fb456fb2fcce
22/04/2023	Mwananyamala RRH	084M	084Ma	084Mb	32	male	formally_employed	secondary_and_above	Male medical	1 day	once	no	not_sit		none		no		no		forgot		forgot		NBG	NBG											uuid:cf016f0d-0433-43ee-9431-ec075713e754
22/04/2023	Mwananyamala RRH	085M	085Ma	085Mb	33	female	self_employed	primary_school	Male medical	2 days	once	no	not_sit		none		yes	water_soap	yes	water_soap					NBG	NBG											uuid:5dc42a97-d9e5-404a-9635-c0bd66401b42
22/04/2023	Mwananyamala RRH	086M	086Ma	086Mb	29	female	formally_employed	secondary_and_above	Male medical	2 days	once	no	not_sit		none		yes	water_soap	yes	water_soap					NBG	NBG											uuid:f3ee7bdc-f566-4d19-be27-2b061a0c3c9b
22/04/2023	Mwananyamala RRH	087M	087Ma	087Mb	35	female	formally_employed	primary_school	Male medical	7 days	always	no	not_sit		none		no		no		forgot		forgot		NBG	NBG											uuid:5f433997-5cbe-40e9-a689-7454fc8eb9f7
22/04/2023	Mwananyamala RRH	088M	088Ma	088Mb	27	female	formally_employed	secondary_and_above	Male medical	1 day	once	no	not_sit		none		no		no		forgot		forgot		NBG	NBG											uuid:2317fc3d-cd69-4861-a20b-418ce87edbe9
22/04/2023	Mwananyamala RRH	089M	089Ma	089Mb	19	female	not_employed	secondary_and_above	Male medical	2 days	once	no	not_sit		none		no		no		forgot		forgot		Klebsiella pneumoniae	NBG	17	23	16	25	24	24	6	12	18	18	uuid:2751d621-5638-4394-8018-5bd4f7e97cd1
22/04/2023	Mwananyamala RRH	090M	090Ma	090Mb	61	female	not_employed	primary_school	Male surgical	4 days	always	yes	on_patient's_bed		feeding		no		no		forgot		forgot		Klebsiella species	NBG	16	23	22	28	23	25	7	17	20	27	uuid:2bcf6cc5-597c-431e-bffc-cbaff530f87a
22/04/2023	Mwananyamala RRH	091M	091Ma	091Mb	27	male	self_employed	secondary_and_above	Male surgical	3 days	once	no	not_sit		none		yes	sanitizer	no				forgot		Acinetobacter baumannii		12	15	18	19	15	23	10	17	18	28	uuid:71b481e5-d271-443b-980b-0898579f82ed
																									Klebsiella pneumoniae	Klebsiella pneumoniae	18	25	20	24	26	24	6	15	18	25
22/04/2023	Mwananyamala RRH	092M	092Ma	092Mb	23	male	self_employed	primary_school	Male surgical	3 days	once	no	not_sit		none		no		no		forgot		forgot		NBG	NBG											uuid:4eb68e00-1a4a-4236-bd69-bb5018dfea7e
22/04/2023	Mwananyamala RRH	093M	093Ma	093Mb	24	female	formally_employed	secondary_and_above	Male medical	7 days	once	yes	not_sit		none		no		no		forgot		forgot		Klebsiella pneumoniae	NBG	14	6	12	10	6	18	6	15	16	28	uuid:3dc315ba-22c6-4dda-b82d-db403dd56132
22/04/2023	Mwananyamala RRH	094M	094Ma	094Mb	30	female	self_employed	secondary_and_above	Male medical	2 days	once	no	not_sit		none		no		no		forgot		forgot		NBG	NBG											uuid:cb1fca77-edd8-48ed-b2b3-b66ddddd0104
22/04/2023	Mwananyamala RRH	095M	095Ma	095Mb	20	female	self_employed	primary_school	Female medical	2 days	once	no	not_sit		none		no		no		forgot		forgot		Serratia marcescens		6	24	23	25	24	33	10	18	20	26	uuid:1ca2409c-b482-43c5-aae6-82cca56569f3
																									Enterobacter hormaechei		6	28	20	26	28	28	6	17	18	24
																										Klebsiella pneumoniae	6	23	18	27	21	30	6	14	16	26
22/04/2023	Mwananyamala RRH	096M	096Ma	096Mb	36	female	self_employed	secondary_and_above	Female medical	3 days	always	yes	on_patient's_bed		feeding		yes	water_soap	no		forgot		forgot		NBG	Klebsiella pneumoniae	20	27	22	27	23	29	6	18	20	26
22/04/2023	Mwananyamala RRH	097M	097Ma	097Mb	16	female	not_employed	secondary_and_above	Female medical	4 days	once	no	not_sit		none		no		no		forgot		forgot		NBG	Acinetobacter baumannii	16	26	20	28	24	30	6	22	25	23	uuid:9300fc72-ce28-47f7-9a68-3e9a0c251227
22/04/2023	Mwananyamala RRH	098M	098Ma	098Mb	32	female	self_employed	secondary_and_above	Female medical	4 days	once	no	not_sit		none		no		no		forgot		forgot		NBG	Klebsiella pneumoniae	14	6	12	6	6	20	6	15	17	20	uuid:242f056c-ccc1-4b64-94b8-e1700ecbef8b
22/04/2023	Mwananyamala RRH	099M	099Ma	099Mb	33	female	self_employed	primary_school	Female medical	3 days	once	no	not_sit		none		no		no		forgot		forgot		NBG	Klebsiella pneumoniae	14	6	12	6	6	20	6	13	17	20	uuid:d27f6bdd-dc28-4887-9106-7a7c33e07a2d
22/04/2023	Mwananyamala RRH	100M	100Ma	100Mb	26	female	self_employed	secondary_and_above	Female medical	unknown	once	no	not_sit		none		no		no		forgot		forgot		NBG	Escherichia coli	15	25	20	27	24	20	14	16	15	25	uuid:fc86fc8f-64e6-4985-bde8-a9e9bdb4785b
22/04/2023	Mwananyamala RRH	101M	101Ma	101Mb	25	female	not_employed	primary_school	Female medical	1 day	once	no	not_sit		none		no		no		forgot		forgot		NBG	Klebsiella pneumoniae	16	6	6	13	6	20	6	15		24
22/04/2023	Mwananyamala RRH	102M	102Ma	102Mb	28	female	self_employed	secondary_and_above	Female medical	2 days	once	no	not_sit		none		no		no		forgot		forgot		Klebsiella pneumoniae	NBG	16	6	12	6	6	20	6	15	19	26	uuid:707c0936-2f73-4241-a225-8479007c4b56
22/04/2023	Mwananyamala RRH	103M	103Ma	103Mb	36	male	self_employed	secondary_and_above	Female medical	2 days	once	yes	on_patient's_bed		feeding		yes	water_soap	no				forgot		Klebsiella oxytoca		20	25	25	30	25	30	6	13	15	27	uuid:47d028a2-ff6b-45ed-ae16-efbacbc11f36
																										Klebsiella pneumoniae	16	6	12	6	6	20	6	10	17	20
22/04/2023	Mwananyamala RRH	104M	104Ma	104Mb	25	female	self_employed	primary_school	Female medical	2 days	once	yes	on_patient's_bed		feeding		no		no		forgot		forgot		NBG	NBG											uuid:22f68f15-1dc7-439a-bc80-1d487145e234
22/04/2023	Mwananyamala RRH	105M	105Ma	105Mb	33	female	self_employed	secondary_and_above	Female medical	2 days	once	no	not_sit		none		no		no		forgot		forgot		NBG	Klebsiella pneumoniae	13	6	12	6	6	20	6	15	16	19	uuid:05a1f844-9e31-4709-8989-bbfcecc73c3d
22/04/2023	Mwananyamala RRH	106M	106Ma	106Mb	27	female	self_employed	secondary_and_above	Female medical	4 days	2_times	no	not_sit		none		no		no		forgot		forgot		Acinetobacter baumannii	Acinetobacter baumannii	14	15	12	17	18	22	12	18	20	22	uuid:a01a4962-a783-4a5b-b30e-3ea24a9fd038
																									Klebsiella pneumoniae	Klebsiella pneumoniae	12	6	6	10	6	14		6	16	19
22/04/2023	Mwananyamala RRH	107M	107Ma	107Mb	25	female	not_employed	primary_school	Female medical	1 day	once	yes	on_patient's_bed		none		yes	sanitizer	yes	sanitizer					NBG	Enterobacter cloacae/asburiae	10	24	18	26	10	22		16	18	24	uuid:22957209-ffd9-4038-9bea-20a0c1a0a94e
																										Klebsiella pneumoniae	19	28	21	28	27	28		19	20	24
22/04/2023	Mwananyamala RRH	108M	108Ma	108Mb	65	female	not_employed	primary_school	Female medical	unknown	once	no	not_sit		none		no		no		forgot		forgot		Klebsiella pneumoniae	Klebsiella pneumoniae	14	6	11	6	6	20	6	16	20	23	uuid:20292142-47ab-414f-8fc5-a54ede993041
22/04/2023	Mwananyamala RRH	109M	109Ma	109Mb	29	female	self_employed	secondary_and_above	Female medical	2 days	once	no	not_sit		none		no		no		forgot		forgot		Enterobacter hormaechei		6	25	19	27	25	32		16	18	24	uuid:6597855d-2740-44cd-912e-9898450d8cf1
																									Klebsiella pneumoniae	Klebsiella pneumoniae	18	26	21	28	27	26		16	18	24
22/04/2023	Mwananyamala RRH	110M	110Ma	110Mb	27	female	formally_employed	secondary_and_above	Female medical	2 days	once	no	not_sit		none		no		no		forgot		forgot		NBG	NBG											uuid:af71d3ad-8825-4b82-80c7-bfd79fd08552
22/04/2023	Mwananyamala RRH	111M	111Ma	111Mb	34	male	formally_employed	secondary_and_above	Female medical	3 days	always	yes	not_sit		none		no		no		forgot		forgot		Pseudomonas stutzeri		22	25	20	23	22	28		25	25	28	uuid:f1507347-994c-4685-b259-ebc01441198e
																										Klebsiella pneumoniae	15	6	6	12	6	15	6	16	18	23
22/04/2023	Mwananyamala RRH	112M	112Ma	112Mb	19	female	self_employed	primary_school	Female medical	3 days	once	no	not_sit		none		no		no		forgot		forgot		NBG	Klebsiella pneumoniae	16	6	6	11	6	20	6	15	17	23	uuid:fd93cfed-ac6d-449d-a070-70c3bd87c2ad
22/04/2023	Mwananyamala RRH	113M	113Ma	113Mb	36	female	self_employed	primary_school	Female medical	3 days	once	no	not_sit		none		no		no		forgot		forgot		NBG	Klebsiella pneumoniae	16	6	6	11	6	19	6	15	17	24	uuid:e1413d2a-397a-48e3-992b-898a71122935
22/04/2023	Mwananyamala RRH	114M	114Ma	114Mb	29	female	self_employed	primary_school	Female medical	4 days	2_times	no	not_sit		none		no		no		forgot		forgot		NBG	NBG											uuid:9a0f5b8f-15a0-48cf-9a97-cd7b597be464
22/04/2023	Mwananyamala RRH	115 M	115 Ma	115 Mb	35	male	self_employed	primary_school	Female medical	unknown	once	no	not_sit		none		no		no		forgot		forgot		NBG	NBG											uuid:5fb5c759-8db5-4b61-b132-2cfb2678554a
22/04/2023	Mwananyamala RRH	116M	116Ma	116Mb	42	male	formally_employed	primary_school	Female medical	unknown	once	no	not_sit		none		no		no		forgot		forgot		NBG	NBG											uuid:b644359d-4b49-4751-83d1-26a992f0f4ec
3/5/2023	Mwananyamala RRH	117M	117Ma	117Mb	29	female	not_employed	primary_school	Female surgical	1 day	once	no	not_sit		none		no		no		forgot		forgot		NBG	NBG											uuid:0cf61e96-ed86-410d-878b-9f8cbaa2834c
3/5/2023	Mwananyamala RRH	118M	118Ma	118Mb	22	female	self_employed	secondary_and_above	Female medical	2 days	once	yes	on_patient's_bed		none		no		yes	water_soap	forgot				Klebsiella pneumoniae	NBG	16	6	9	15	6	18	6	15	15	23	uuid:06774b2c-1ea2-4d2a-b490-c57cb1a07284
3/5/2023	Mwananyamala RRH	119M	119Ma	119Mb	27	female	self_employed	primary_school	Female surgical	3 days	once	yes	not_sit		none		yes	water_soap	no				forgot		NBG	Acinetobacter baumannii	19	24	24	29	18	30	6	15	15	25	uuid:718cfe86-3b54-4489-8f8b-461e605d1cf4
3/5/2023	Mwananyamala RRH	120M	120Ma	120Mb	35	female	not_employed	primary_school	Female medical	3 days	once	yes	on_patient's_bed		feeding		no		no		forgot		forgot		Klebsiella pneumoniae	Klebsiella pneumoniae	15	6	12	6	6	23	6	15	18	23	uuid:b643e63a-861e-4cd2-a4fb-b87002b56d8b
3/5/2023	Mwananyamala RRH	121M	121Ma	121Mb	40	female	self_employed	secondary_and_above	Female medical	2 days	2_times	yes	not_sit		none		yes	water_soap	yes	water_soap					NBG	NBG											uuid:bbc690cc-768d-4455-9945-27a7df4db794
3/5/2023	Mwananyamala RRH	122M	122Ma	122Mb	35	female	self_employed	secondary_and_above	Female medical	2 days	once	no	not_sit		none		yes	water_soap	no				forgot		NBG	NBG											uuid:29adde57-b28b-48d0-a97a-6d15d1951c7f
3/5/2023	Mwananyamala RRH	123M	123Ma	123Mb	30	female	self_employed	secondary_and_above	Female medical	3 days	once	no	not_sit		none		no		no		forgot		forgot		Serratia marcescens		15	25	16	26	20	32	6	18	18	28	uuid:9176ded1-89ca-4ecd-a4e4-23727bdc3517
																									Klebsiella pneumoniae		17	26	18	26	27	24	6	15	16	25
																										Klebsiella pneumoniae	16	6	6	6	6	16	6	15	16	23
3/5/2023	Mwananyamala RRH	124M	124Ma	124Mb	37	female	self_employed	secondary_and_above	Female medical	2 days	once	yes	on_patient's_bed		none		no		no		forgot		forgot		Klebsiella pneumoniae	Klebsiella pneumoniae	16	6	13	6	6	20	6	17	18	23
3/5/2023	Mwananyamala RRH	128M	128Ma	128Mb	39	female	self_employed	secondary_and_above	Female medical	1 day	once	yes	on_patient's_bed		turning		yes	water_soap_sanititzer	no				forgot		Klebsiella pneumoniae	Klebsiella pneumoniae	15	6	12	6	6	20	6	15	16	24	uuid:a4bf2254-a46c-4055-ba72-a2546779596b
3/5/2023	Mwananyamala RRH	129M	129Ma	129Mb	30	male	employed	secondary_and_above	Female medical	3 days	once	no	not_sit		none		no	no	no		forgot		forgot		Klebsiella pneumoniae	Klebsiella pneumoniae	17	6	10	6	6	22	6	17	18	23
3/5/2023	Mwananyamala RRH	131M	131Ma	131Mb	29	female	not_employed	secondary_and_above	Female medical	2 days	always	yes	on_patient's_bed		feeding		no	no	no		forgot		forgot		Klebsiella pneumoniae	Klebsiella pneumoniae	15	6	13	14	6	20	6	15	18	24
3/5/2023	Mwananyamala RRH	132M	132Ma	132Mb	21	female	not_employed	secondary_and_above	Female medical	2 days	once	no	not_sit		none		no		no		forgot		forgot		NBG	NBG											uuid:365f0bf1-8de2-4742-b6de-627a58f16585
19/04/2023	Mwananyamala RRH	133M	133Ma	133Mb	41	male	self_employed	primary_school	Female surgical	4 days	once	no	not_sit		none		yes	water_soap	no				forgot		NBG	NBG											uuid:975af9ef-95aa-4136-986f-bec725c8ee61
19/04/2023	Mwananyamala RRH	134M	134Ma	134Mb		female	not_employed	primary_school	Female medical	2 days	once	no	not_sit		none		no		no		forgot		forgot		NBG	NBG
19/04/2023	Mwananyamala RRH	135M	135Ma	135Mb		female	self_employed	secondary_and_above	Female medical	4 days	once	no	not_sit		none		no		no		forgot		forgot		NBG	NBG
18/01/2023	Temeke RRH	1	001A	001B	48	female	not_employed	primary_school	Female medical	1 day	once	yes	on_patient's_bed		turning		yes	water	yes	water	forgot		forgot		NBG	Klebsiella pneumoniae	20	28	26	30	29	30	6	23	20	26
31/01/2023	Temeke RRH	2	002A	002B	79	male	not_employed	primary_school	Female medical	1 day	once	yes	on_patient's_bed		none		no	water	yes	water	other	Haraka	forgot		NBG	NBG
31/01/2023	Temeke RRH	3	003A	003B	23	female	not_employed	secondary_and_above	Female medical	1 day	once	yes	on_patient's_bed		none		no	water	no	water_soap_sanititzer	forgot		forgot		NBG	NBG
31/01/2023	Temeke RRH	4	004A	004B*	66	female	self_employed	never_went_to_formal_school	Female medical	1 day	once	no	not_sit		none		no	water	yes	water	no_place_to_wash		no_place_to_wash		NBG	NBG
31/01/2023	Temeke RRH	5	005A	005B*	60	female	not_employed	never_went_to_formal_school	Female medical	1 day	once	yes	not_sit		none		no	water	no	water_soap	forgot		forgot		NBG	NBG
31/01/2023	Temeke RRH	7	007A	007B	29	female	self_employed	secondary_and_above	Female medical	2 days	once	no	on_patient's_bed		none		yes	water_soap	yes	water_soap	no_place_to_wash		no_place_to_wash		NBG	NBG
31/01/2023	Temeke RRH	9	009A	009B	39	female	self_employed	primary_school	Female medical	3 days	once	yes	on_patient's_bed		none		no	water	yes	water_soap	no_place_to_wash		no_water_at_washingstation		NBG	NBG
31/01/2023	Temeke RRH	10	010A	010B	46	male	self_employed	primary_school	Female medical	7 days	once	yes	on_patient's_bed		none		yes	water_soap	yes	water_soap	no_place_to_wash		no_place_to_wash		NBG	NBG
31/01/2023	Temeke RRH	11	011A	011B	44	female	self_employed	primary_school	Female medical	2 days	once	no	not_sit		none		yes	water_soap	yes	water_soap	no_place_to_wash		no_place_to_wash		NBG	NBG
31/01/2023	Temeke RRH	12	012A	012B	59	female	self_employed	primary_school	Female medical	2 days	once	no	not_sit		none		no	water_soap	yes	water	forgot		forgot		NBG	NBG
31/01/2023	Temeke RRH	13	013A	013B	33	female	self_employed	primary_school	Female medical	3 days	once	no	not_sit		none		no	water	no	water	forgot		forgot		NBG	NBG
31/01/2023	Temeke RRH	14	014A	014B	43	female	not_employed	primary_school	Female medical	4 days	once	yes	on_patient's_bed		none		yes	water	no	water	no_place_to_wash		no_place_to_wash		NBG	NBG
1/2/2023	Temeke RRH	15	015A	015B	25	female	self_employed	primary_school	Female medical	1 day	once	yes	on_patient's_bed		turning		yes	water	yes	water_soap	no_place_to_wash		no_place_to_wash		NBG	NBG
31/01/2023	Temeke RRH	17	017A	017B	33	female	self_employed	primary_school	Female medical	2 days	once	yes	on_patient's_bed		none		no	water	no	water	forgot		forgot		NBG	NBG
31/01/2023	Temeke RRH	18	018A	018B	50	female	self_employed	secondary_and_above	Female medical	1 day	once	no	not_sit		none		no	water_soap	no	water_soap	forgot		forgot		NBG	NBG
31/01/2023	Temeke RRH	19	019A	019B	30	female	self_employed	secondary_and_above	Female medical	1 day	once	yes	on_patient's_bed		none		yes	water	yes	water	no_place_to_wash		no_water_at_washingstation		NBG	NBG
31/01/2023	Temeke RRH	21	21A	021B	47	female	self_employed	secondary_and_above	Female medical	2 days	once	yes	on_patient's_bed		none		no	water	no	water	forgot		forgot		NBG	NBG
31/01/2023	Temeke RRH	21	021A	021B	30	female	self_employed	primary_school	Female medical	2 days	2_times	yes	on_patient's_bed		none		no	water	no	water	no_place_to_wash		no_place_to_wash		NBG	NBG
1/2/2023	Temeke RRH	22	022A	022B	68	female	not_employed	never_went_to_formal_school	Female medical	3 days	once	yes	not_sit		none		yes	water_soap	yes	water_soap	no_place_to_wash		no_place_to_wash		NBG	Acinetobacter baumannii	12	18	21	22	19	33	12	25	25	22
1/2/2023	Temeke RRH	23	023A	023B	42	male	formally_employed	primary_school	Female medical	2 days	once	yes	on_patient's_bed		turning		yes	water_soap	yes	water_soap	no_place_to_wash		no_place_to_wash		NBG	NBG
1/2/2023	Temeke RRH	24	024A	024B	33	male	self_employed	primary_school	Female surgical	4 days	once	no	not_sit		none		no		yes	water	forgot				Acinetobacter baumannii	NBG	15	18	23	24	20	33	12	24	24	22	uuid:3196cbb9-586f-4b6f-8a67-4788118ed4fe
1/2/2023	Temeke RRH	25	025A	025B	26	female	not_employed	primary_school	Female surgical	4 days	2_times	yes	on_patient's_bed		feeding		no		yes	water_soap	forgot				Pantonea agglomerans		20	30	25	30	27	34	6	24	25	23	uuid:00f2a78b-ccf2-4d44-9aa0-5bccf9e36998
																										Pseudomonas stutzeri	30	31	32	34	30	40	25	30	28	20
1/2/2023	Temeke RRH	26	026A	026B	30	male	formally_employed	secondary_and_above	Female surgical	3 days	always	no	not_sit		none		no		no		forgot		forgot		Enterobacter cloacae/asburiae	NBG	6	25	23	25	25	28	6	19	20	23	uuid:31d75e2c-73b2-49a3-a6fe-eccbf5272f14
1/2/2023	Temeke RRH	27	027A	027B	37	female	not_employed	primary_school	Female surgical	3 days	always	no	not_sit		none		yes	water	yes	water_soap					NBG	NBG											uuid:05d01481-1d02-48e0-b77b-faba10a241ac
1/2/2023	Temeke RRH	28	028A	028B	43	female	self_employed	primary_school	Female surgical	10 days	once	no	not_sit		none		no		yes	water	no_water_at_washingstation				NBG	Pantoea agglomerans	18	27	25	28	25	30	16	23	24	25	uuid:7017337c-19d1-4ac4-a782-ee478bc672b4
1/2/2023	Temeke RRH	29	029A	029A	43	female	self_employed	primary_school	Female surgical	1 day	once	yes	on_patient's_bed		changing_clothes		no		yes	water_soap	forgot				NBG	Pseudomonas stutzeri	18	25	24	24	25	40	20	25	25	25	uuid:f6cbcf3a-21f8-47b4-b1ac-dde4d647e984
1/2/2023	Temeke RRH	30	030A	030B	40	female	not_employed	primary_school	Female surgical	7 days	always	no	on_patient's_bed		none		yes	water	yes	water_soap					Enterobacter cloacae/asburiae		6	26	26	28	30	30	6	16	20	24	uuid:e829bf62-c99f-4264-8468-e7ab561e18f9
																										Klebsiella pneumoniae	30	32	18	30	32	30	15	18	20	26
																										Aeromonas punctata	18	20	22	28	24	40	19	22	24	24
																										Acinetobacter baumannii	17	16	16	18	16	32	14	27	20	22
2/2/2023	Temeke RRH	31	031A	031B	34	female	self_employed	primary_school	Female surgical	7 days	once	yes	not_sit		none		no		no		forgot		forgot		NBG	NBG											uuid:7ab32ac8-06a2-4721-8bf6-d96edefdd000
3/2/2023	Temeke RRH	32	032A	032B	40	female	not_employed	primary_school	Female surgical	7 days	2_times	no	not_sit		none		yes	water	yes	water					Enterobacter cloacae/asburiae	Enterobacter cloacae/asburiae	12	24	22	24		30	6	13	20	24	uuid:a71cefff-7342-4356-9536-abad098a322b
																											6	26	24	28	25	34	6	21	22	27
2/2/2023	Temeke RRH	33	033A	033B	38	male	formally_employed	secondary_and_above	Male surgical	1 day	once	no	not_sit		none		no		yes	water_soap	forgot				NBG	NBG											uuid:95442263-3e48-41b5-b997-61021d09cf5d
2/2/2023	Temeke RRH	34	034A	034B	24	female	self_employed	primary_school	Male surgical	7 days	once	no	not_sit		none		no		yes	water_soap	forgot				NBG	NBG											uuid:bbb73666-30ae-4c73-8367-b240fb3ab766
2/2/2023	Temeke RRH	35	035A	035B																					NBG	NBG
3/2/2023	Temeke RRH	36	036A	036B	40	male	formally_employed	primary_school	Male surgical	7 days	once	yes	not_sit		none		yes	water_soap	yes	water_soap					Acinetobacter baumannii		15	15	15	16	15	25	14	18	20	22	uuid:ca44b6a2-1eaf-4af2-943d-c95f45bf1390
																										Enterobacter cloacae/asburiae	16	28	27	30	31	33	17	18	18	26
																										Aeromonas punctata	18	32	23	26	27	22	6	18	18	25
																										Klebsiella oxytoca	24	27	26	28	30	30	6	17	19	25
2/2/2023	Temeke RRH	37	037A	037B	20	male	self_employed	primary_school	Male surgical	1 day	once	no	not_sit		none		no		no		forgot		forgot		Acinetobacter baumannii		12	17	19	21	18	29	11	21	21	22	uuid:89c47ef8-596c-4966-a29e-a81cec88324d
																										Aeromonas punctata	15	27	23	25	28	29	10	20	21	28
3/2/2023	Temeke RRH	38	038A	038B	32	female	self_employed	primary_school	Male surgical	3 days	once	yes	on_patient's_bed		none		yes	water_soap	yes	water_soap					NBG	NBG											uuid:33fa4c1e-7de2-4534-ac42-8897d0ed0ea8
3/2/2023	Temeke RRH	39	039A	039B	49	male	formally_employed	primary_school	Male surgical	4 days	once	yes	not_sit		none		no		yes	water_soap	forgot				NBG	NBG											uuid:e9f2f4ad-2472-4e7e-aa9c-08040f235754
3/2/2023	Temeke RRH	40	040A	040B	35	male	self_employed	primary_school	Male surgical	3 days	once	yes	not_sit		none		yes	sanitizer	yes	water_soap					NBG	NBG											uuid:c36da4ed-2af0-40fd-bcc1-8f36984c114e
3/2/2023	Temeke RRH	41	041A	041B	35	male	self_employed	primary_school	Male surgical	3 days	once	no	not_sit		none		no		no		forgot		forgot		NBG	Pseudomonas stutzeri	20	27	26	32	28	30	15	25	24	23	uuid:19183c74-dd8f-4300-b7a0-6ac533198ddb
3/2/2023	Temeke RRH	42	042A	042B	27	male	formally_employed	secondary_and_above	Male surgical	4 days	once	yes	not_sit		none		no		no		forgot		forgot		NBG	Enterococcus faecalis											uuid:d89cbf32-b587-45f6-ba0d-eabb0e6301fb
3/2/2023	Temeke RRH	43	043A	043B	41	female	not_employed	primary_school	Male surgical	3 days	once	yes	on_patient's_bed		none		no		no		forgot		forgot		Pseudomonas stutzeri	NBG	25	24	28	33	18	36	15	24	25	24	uuid:8416bd9a-ba4c-47f3-9d29-d5bd60a102fc
3/2/2023	Temeke RRH	44	044A	044B	40	male	formally_employed	secondary_and_above	Male surgical	14 days	once	no	not_sit		none		no		no		forgot		forgot		NBG	NBG											uuid:3dbbaaa3-2206-4e0d-8cd2-8333152ac53d
3/2/2023	Temeke RRH	45	045A	045B	30	male	self_employed	secondary_and_above	Male medical	3 days	once	yes	on_patient's_bed		turning		yes	water_soap	yes	water_soap					NBG	NBG											uuid:0c36a8cd-282f-43af-9329-c51e94d8895c
3/2/2023	Temeke RRH	46	046A	046B	43	male	not_employed	primary_school	Male medical	8 days	always	no	not_sit		none		yes	water_soap	yes	water_soap					NBG	NBG											uuid:7658b5ab-870a-4dc3-b60c-b7ae9425e93c
3/2/2023	Temeke RRH	47	047A	047B	53	male	not_employed	primary_school	Male medical	4 days	2_times	no	on_patient's_bed		feeding		no		yes	water_soap	forgot				NBG	NBG											uuid:6babe944-efc0-4b24-8da4-658dfdd7221c
3/2/2023	Temeke RRH	48	048A	048B	63	male	self_employed	primary_school	Male medical	3 days	2_times	no	not_sit		none		no		yes	water_soap	forgot				NBG	NBG											uuid:38816a05-bb76-4349-9b6b-d07f2517603f
3/2/2023	Temeke RRH	49	049A	049B	31	male	self_employed	primary_school	Male medical	5 days	2_times	no	on_patient's_bed		feeding		yes	water_soap	no				forgot		NBG	Acinetobacter baumannii	12	18	18	20	15	26	12	17	17	25	uuid:0537935b-ecb2-42c6-b1be-d43c69f8e090
3/2/2023	Temeke RRH	50	050A	050B	45	female	not_employed	never_went_to_formal_school	Male medical	4 days	always	no	not_sit		none		yes	water_soap	yes	water_soap					NBG	Acinetobacter baumannii	12	15	15	17	12	25	12	16	18	26	uuid:54ff9af2-24ac-442a-82d9-580819cd0a95
																									NBG	Escherichia coli	16	27	22	25	25	27	14	20	20	26
3/2/2023	Temeke RRH	51	051A	051B	76	female	formally_employed	secondary_and_above	Male medical	3 days	once	no	not_sit		none		yes	water_soap	yes	water_soap					NBG												uuid:6b51fa65-3640-4cc3-800b-92db92e8efba
3/2/2023	Temeke RRH	52	052A	052B	61	female	formally_employed	secondary_and_above	Male medical	3 days	once	yes	on_patient's_bed		none		yes	water_soap	yes	water_soap					NBG												uuid:ce3801aa-31d9-42b1-92f1-4ae0ee42403e
3/2/2023	Temeke RRH	53	053A	053B	50	male	self_employed	secondary_and_above	Male medical	14 days	always	yes	on_patient's_bed		none		yes	water_soap	yes	water_soap					NBG												uuid:51beaf8f-1da3-4040-9771-7f85d0aada1e
3/2/2023	Temeke RRH	54	054A	054B	45	female	not_employed	primary_school	Male medical	10 days	always	yes	not_sit		none		yes	water_soap	yes	water_soap					NBG	Acinetobacter baumannii	14	18	15	18	12	20	12	16	18	16	uuid:057a8432-879d-4a0a-885a-e5841bca45ae
3/2/2023	Temeke RRH	55	055A	055B	30	female	self_employed	primary_school	Male medical	12 days	always	no	on_patient's_bed		none		no		yes	water_soap	forgot				Acinetobacter baumannii	NBG	14	16	6	6	6	30	10	21	22	22	uuid:03f61c56-9cef-450d-8133-f2d3987bfeec
3/2/2023	Temeke RRH	56	056A	056B	40	male	not_employed	primary_school	Male medical	2 days	once	yes	not_sit		none		yes	water_soap	yes	water_soap					Acinetobacter baumannii	NBG	15	16	19	22	18	27	10	20	20	20	uuid:c7063aa6-e556-4519-ab9f-414b5a735c54
3/2/2023	Temeke RRH	57	057A	057B																					Pseudomonas stutzeri	NBG	20	26	25	30	28	30	6	25	25	24
3/2/2023	Temeke RRH	58	058A	058B	38	male	not_employed	primary_school	Male medical	10 days	always	yes	on_patient's_bed		feeding		yes	water_soap	yes	water_soap					Pseudomonas stutzeri	Pseudomonas stutzeri	22	22	23	27	21	30	15	25	25	22	uuid:1e5733eb-a802-41e5-bf7f-22f533f4a25c
3/2/2023	Temeke RRH	59	059A	059B	42	male	self_employed	secondary_and_above	Male medical	12 days	2_times	no	on_patient's_bed		none		yes	water_soap	yes	water_soap					NBG	NBG											uuid:f4dce896-1fe0-4bd9-8cc8-833fe4045777
3/2/2023	Temeke RRH	60	060A	060B	48	male	self_employed	primary_school	Male medical	7 days	always	no	on_chair		feeding		no		yes	water_soap	forgot				Pseudomonas stutzeri		20	20	20	25	19	29	11	22	25	25	uuid:9e3383c0-4ac4-4b8a-93f8-44c37fd90f41
																										Acinetobacter baumannii	14	15	18	22	17	30	11	21	22	22
																										Pseudomonas stutzeri	20	20	20	25	19	29	11	22	25	25
3/2/2023	Temeke RRH	61	061A	061B	31	male	self_employed	secondary_and_above	Male medical	1 day	once	no	not_sit		feeding		yes	water_soap	yes	water_soap					NBG	NBG											uuid:830b0406-8494-45bc-a60d-5c520d135a59
3/2/2023	Temeke RRH	62	062A	062B	72	male	self_employed	secondary_and_above	Male medical	4 days	once	yes	not_sit		none		yes	water_soap	yes	water_soap					NBG	NBG											uuid:02353a3e-a798-4624-96df-e27f59e89de0
3/2/2023	Temeke RRH	63	063A	063B	66	female	not_employed	secondary_and_above	Male medical	6 days	2_times	no	not_sit		none		yes	water_soap	yes	water_soap					NBG	NBG											uuid:44ea2f0a-00a9-41db-89db-8f6bd2568c62
3/2/2023	Temeke RRH	64	064A	064B	64	female	self_employed	secondary_and_above	Male medical	3 days	once	yes	on_patient's_bed		none		yes	water_soap	yes	water_soap					NBG	NBG											uuid:c27fdca3-1214-4d61-b713-da3485c12efa
3/2/2023	Temeke RRH	65	065A	065B	29	male	not_employed	primary_school	Male medical	6 days	2_times	no	on_patient's_bed		none		no		no		forgot		forgot		NBG	NBG											uuid:cd351a13-089e-480a-a54e-981dd6bd371c
3/2/2023	Temeke RRH	66	066A	066B	49	male	not_employed	primary_school	Male medical	2 days	2_times	no	not_sit		none		no		no		forgot		forgot		NBG	NBG											uuid:38b6e12f-4547-45de-9928-072106264ad2
12/4/2023	Temeke RRH	75	75	75	55	female	self_employed	primary_school	Female medical	2 days	once	yes	not_sit		none		no		no		forgot		forgot		NBG	NBG											uuid:07eb149c-147d-494d-80f7-03a5ff8ee55a
12/4/2023	Temeke RRH	76	76	76	48	male	self_employed	did_not_finish_primary	Female medical	3 days	once	no	not_sit		none		yes	water_soap	yes	water_soap					NBG	NBG											uuid:91d50f6f-22ec-4c79-9bda-ae7b06fef6f0
12/4/2023	Temeke RRH	78	78	78	37	female	not_employed	primary_school	Gynecology	2 days	once	yes	not_sit		none		no		yes	water	forgot				NBG	Klebsiella pneumoniae	14	24	21	26	25	29	10	18	22	28	uuid:6e5fa783-b3fe-45e4-8581-1801bd653d1d
12/4/2023	Temeke RRH	82	82	082B	34	female	self_employed	primary_school	Gynecology	2 days	once	yes	on_patient's_bed		none		no		yes	water	forgot				NBG	Klebsiella pneumoniae	15	23	20	24	22	26	6	18	18	25	uuid:532815bc-7a77-48ba-871b-0fe738f2e967
12/4/2023	Temeke RRH	92	92	92	63	male	self_employed	primary_school	Pediatric	3 days	once	no	not_sit		none		yes	water_soap	yes	water_soap					NBG	Enterobacter cloacae/asburiae	6	21	20	25	20	28	6	18	19	23	uuid:f53d9be5-2969-4f2c-a332-2941fcfd28d9
12/4/2023	Temeke RRH	93	93	93	60	male	not_employed	did_not_finish_primary	Gynecology	2 days	once	no	not_sit		none		yes	water	no				forgot		Enterobacter cloacae/asburiae	Enterobacter cloacae/asburiae	6	20	20	23	21	30	6	18	18	24	uuid:9a8cf5a1-b279-4395-85c2-66a4e1bffebc
12/4/2023	Temeke RRH	94	94	94	65	female	not_employed	did_not_finish_primary	Gynecology	2 days	once	no	not_sit		none		yes	water_soap	no				forgot		NBG	Acinetobacter baumannii	16	16	20	21	18	25	10	21	21	22	uuid:8db4556b-9496-4a6a-8ea2-131d9c1cdf8a
12/4/2023	Temeke RRH	95	95	95	39	female	self_employed	primary_school	Gynecology	2 days	once	yes	on_patient's_bed		other	Held baby	no		yes	water_soap	forgot				NBG	Acinetobacter baumannii	8	13	15	17	13	24	6	22	21	28	uuid:3500d4c9-d886-4b16-a5b7-11b5c5a62d86
12/4/2023	Temeke RRH	96	96	96	49	female	not_employed	primary_school	Gynecology	2 days	once	no	not_sit		none		yes	water_soap	no				other	I did not even see my patient	NBG	NBG											uuid:ceddb683-a41f-4337-8853-d1a43c7003ba
12/4/2023	Temeke RRH	98	98	98	48	female	not_employed	primary_school	Pediatric	3 days	once	yes	not_sit		none		no		yes	water_soap	forgot				NBG	Klebsiella pneumoniae	15	21	7	20	22	27	14	17	18	24	uuid:061a6d7d-3ff6-427d-b6b3-f791966e18f2
12/4/2023	Temeke RRH	100	100	100	57	female	self_employed	secondary_and_above	Female medical	3 days	once	no	not_sit		none		yes	water_soap	yes	water_soap					NBG	NBG											uuid:2ec0879f-e7e7-45a1-9895-e91e5225baa3
12/4/2023	Temeke RRH	101	101	101	59	female	self_employed	primary_school	Male medical	13days	always	yes	on_patient's_bed		feeding		yes	water_soap	no				forgot		Escherichia coli		15	27	22	27	26	28	6	17	18	26	uuid:729c5bbd-a8b5-4128-a523-b99acd40ea1a
																										Klebsiella pneumoniae	18	25	21	25	22	28	6	17	18	25
12/4/2023	Temeke RRH	103	103	103	37	female	self_employed	primary_school	Gynecology	2 days	once	no	not_sit		none		yes	water_soap	no				forgot		NBG	Klebsiella pneumoniae	16	26	23	26	24	25	8	15	16	24	uuid:39a775e6-49d0-462e-abd7-3b9b84c02f28
12/4/2023	Temeke RRH	104	104	104	23	female	self_employed	primary_school	Gynecology	2 days	once	no	not_sit		none		no		no		forgot		forgot		NBG	NBG											uuid:52e74077-7f8f-48ac-95f4-070f4541f2c0
12/4/2023	Temeke RRH	105	105	105	44	male	formally_employed	secondary_and_above	Female medical	unknown	once	no	not_sit		none		no		no		forgot		forgot		NBG	NBG											uuid:bf72f3ee-9983-4559-accc-79e53e5ed0bb
		106																							NBG	NBG
12/4/2023	Temeke RRH	107	107	107	39	female	self_employed	primary_school	Gynecology	2 days	once	no	not_sit		none		yes	water_soap	yes	water_soap					NBG	NBG											uuid:8c97f182-acb3-4b07-93ac-562dc4100ae8
12/4/2023	Temeke RRH	110	110	110	47	male	self_employed	did_not_finish_primary	Male medical	5 days	once	yes	not_sit		none		yes	water_soap	yes	water_soap					NBG	NBG											uuid:a076a9fd-941b-4453-88fd-710b962dfcac
12/4/2023	Temeke RRH	111	111	111	37	female	self_employed	secondary_and_above	Pediatric	3 days	once	yes	other	I sat on the bench outside	none		no		yes	water_soap	forgot				NBG	Acinetobacter baumannii	16	16	17	20	16	27	14	18	19	24	uuid:78aaf7b8-7d4b-45c6-907e-95636bdd0415
13/04/2023	Temeke RRH	112	112	112	52	female	self_employed	primary_school	Female surgical	3 days	once	yes	not_sit		none		yes	water_soap	no				forgot		NBG	Klebsiella pneumoniae	16	6	6	12	12	20	15	6	18	17	uuid:cc701008-2ca1-4956-8d1c-47f096032651
																										Enterobacter cloacae/asburiae	6	22	21	19	25	27	16	6	12	24
13/04/2023	Temeke RRH	113	113	113	38	female	not_employed	primary_school	Female surgical	5 days	once	yes	on_patient's_bed		feeding		yes	water_soap	yes	water_soap					NBG	NBG											uuid:a8284c90-3f2d-4b77-b7e3-47aa8925169c
13/04/2023	Temeke RRH	114	114	114	51	female	not_employed	did_not_finish_primary	Female surgical	unknown	once	no	not_sit		none		yes	water_soap	yes	water_soap					NBG	NBG											uuid:b6f24a41-9322-44c7-8e3e-9cb744e465bf
13/04/2023	Temeke RRH	115	115	115	60	female	not_employed	primary_school	Pediatric	3 days	once	yes	other	On bench	other	Held the baby	yes	water_soap	no				forgot		Pseudomonas oleovorans				20	23		30		10	16	20	uuid:1f32ffb7-ad72-4017-9fea-4ead41bdda78
																										Acinetobacter junii	25	20	20	25	20	28	21	20	22	22
13/04/2023	Temeke RRH	116	116	116	32	female	not_employed	primary_school	Female surgical	1 day	once	no	not_sit		none		no		no		forgot		forgot		NBG	NBG											uuid:482e8fad-6b33-4695-8efb-3ca963c25e34
13/04/2023	Temeke RRH	117	117	117	29	female	not_employed	primary_school	Female surgical	2 days	once	no	not_sit		none		no		no		other	No answe	other	No answer	NBG	NBG											uuid:ebea29fd-1710-4972-8f68-691999f4fb3e
13/04/2023	Temeke RRH	118	118	118	35	female	not_employed	primary_school	Female surgical	unknown	once	no	not_sit		none		no		no		forgot		forgot		Pseudomonas stutzeri	Pseudomonas stutzeri	16	25	25	30	15	32	14	25	26	24	uuid:7bd2577c-0925-44c0-a07b-de3911ddd0c4
13/04/2023	Temeke RRH	119	119	119	50	female	self_employed	primary_school	NHIF medical/surgical	7 days	once	no	not_sit		none		no		no		forgot		forgot		NBG	NBG											uuid:b64cfba0-5182-43d9-a5fb-d26d7b6d29ad
13/04/2023	Temeke RRH	120	120	120	23	female	self_employed	secondary_and_above	Pediatric	3 days	once	no	not_sit		none		no		no		forgot		forgot		NBG	NBG											uuid:4a4a3d19-b842-4846-8205-361cd1e6eef8
13/04/2023	Temeke RRH	121	121	121	28	female	not_employed	primary_school	Female surgical	unknown	once	no	not_sit		none		yes	water_soap	no				other	Going to wash now	NBG	Acinetobacter iwoffii	32	25	24	24	22	17	12	12	26	27	uuid:94bef6c0-f5d9-49bf-8bf4-7e0376c896c1
13/04/2023	Temeke RRH	122	122	122	19	female	not_employed	secondary_and_above	Female surgical	unknown	once	no	not_sit		none		yes	water_soap	no				forgot		NBG	Pseudomonas mendocina	25	25	27	27	23	30	17	18	27	20	uuid:ae766110-a347-495c-ab5a-d44fe83f9334
13/04/2023	Temeke RRH	125	125	125	71	male	not_employed	primary_school	Female surgical	unknown	once	no	on_chair		none		no		no		forgot		forgot		NBG	NBG											uuid:b69d9dd1-ad1e-40f4-adaa-95602cd87dbd
13/04/2023	Temeke RRH	126	126	126	40	female	self_employed	primary_school	Female surgical	1 day	once	yes	on_patient's_bed		none		yes	water_soap	yes	water_soap					NBG	NBG											uuid:9db529c9-42f4-4025-99c7-51b9b06374ea
13/04/2023	Temeke RRH	127	127	127	30	female	self_employed	primary_school	Female surgical	1 day	once	yes	on_patient's_bed		none		yes	water_soap	yes	water_soap					NBG	NBG											uuid:509401ab-9fa3-48e3-8403-33345c9cda8e
13/04/2023	Temeke RRH	128	128	128	42	male	formally_employed	secondary_and_above	Female surgical	2 days	once	yes	not_sit		none		no		no		forgot		forgot		Klebsiella pneumoniae		11	20	21	26	16	24	6	18	21	24	uuid:dba809be-56f9-4cc5-99a6-47be0ed24e2d
																										Leclercia adecarboxylata	18	26	24	28	26	30	6	17	20	28
13/04/2023	Temeke RRH	129	129	129	35	female	not_employed	primary_school	Female surgical	3 days	once	no	not_sit		none		no		no		forgot		forgot		NBG	NBG											uuid:4529a267-8e67-47e7-b1b8-b36874915cfb
13/04/2023	Temeke RRH	130	130	27	27	female	not_employed	primary_school	Female surgical	3 days	once	no	not_sit		none		no		no		forgot		forgot		Klebsiella pneumoniae		18	28	26	30	28	23	6	20	23	29	uuid:2245a72f-c426-4fa6-9631-e69a0406577b
																										Klebsiella pneumoniae	12	25	24	26	24	18	6	18	20	25
13/04/2023	Temeke RRH	131	131	131	48	female	self_employed	secondary_and_above	NHIF medical/surgical	30 days	always	yes	on_patient's_bed		changing_clothes		no		yes	water_soap	other	I wear gloves when handling my patient			NBG	NBG											uuid:6a0ba9bd-2c33-4b5d-a438-029d0819f89c
13/04/2023	Temeke RRH	132	132	132	24	female	not_employed	secondary_and_above	Female surgical	3 days	once	no	not_sit		none		no		no		forgot		forgot		Pseudomonas stutzeri	NBG											uuid:58ddab7c-58b6-4fe4-9149-d8c28f986ba8
13/04/2023	Temeke RRH	133	133	133	42	female	self_employed	secondary_and_above	Female surgical	unknown	once	no	not_sit		none		yes	water_soap	yes	water_soap					NBG	NBG											uuid:1db888e4-3af0-4e52-9282-78c5b3cd0d6b
13/04/2023	Temeke RRH	134	134	134	39	female	self_employed	primary_school	Female surgical	5 days	once	no	not_sit		none		no		no		forgot		forgot		Pseudomonas stutzeri	NBG	25	25	26	32	20	36	18	22	23	28	uuid:1569d9c6-089a-4044-ba2c-dc347f9ff314
13/04/2023	Temeke RRH	135	135	135	48	female	not_employed	primary_school	Female surgical	3 days	once	yes	not_sit		none		yes	water_soap	no				forgot		Klebsiella pneumoniae		6	24	17	27	20	22	6	17	20	24	uuid:e6df90ed-5b58-4215-8fd3-8153bcf61473
																										Acinetobacter baumannii	14	18	20	23	15	32	12	21	22	24
13/04/2023	Temeke RRH	136	136	136	49	female	not_employed	primary_school	Female surgical	5 days	once	yes	on_patient's_bed		none		yes	water_soap	no				forgot		NBG	NBG											uuid:b5d2308e-707c-47ed-9341-080a0b73baab
13/04/2023	Temeke RRH	137	137	137	-	female	not_employed	did_not_finish_primary	Female surgical	unknown	once	yes	not_sit		none		yes	water_soap	no				forgot		NBG	NBG											uuid:23a16ebb-9d5e-4322-8556-93ce5fd360e8
13/04/2023	Temeke RRH	138	138	138	35	female	not_employed	primary_school	Female surgical	14 days	2_times	no	not_sit		none		no		no		forgot		forgot		NBG	NBG											uuid:51e4051b-45b0-4920-b84d-c9fec82a144e
15/04/2023	Temeke RRH	139	139	139	43	female	self_employed	primary_school	Female surgical	3 days	once	no	not_sit		none		no		no		forgot		forgot		NBG	NBG											uuid:55eb94a4-2967-4dd2-9ee3-f51eb0033ec7
15/04/2023	Temeke RRH	140	140	140	28	female	not_employed	never_went_to_formal_school	Female surgical	3 days	once	no	not_sit		none		yes	water_soap	no				forgot		NBG	NBG											uuid:a474ecc9-d853-40c0-a8cb-40f63389d3dd
15/04/2023	Temeke RRH	141	141	141	39	male	self_employed	secondary_and_above	Male surgical	7 days	once	no	not_sit		none		yes	water_soap	no				other	Sijagusa chochote	NBG	Pseudomonas mendocina	14	25	23	27	20	36	8	20	22	19	uuid:7db11744-6359-47e3-ba0b-09234d9c914b
15/04/2023	Temeke RRH	142	142	142	25	female	not_employed	secondary_and_above	Female surgical	1 day	once	yes	on_patient's_bed		none		yes	water_soap	yes	water_soap					Pseudomonas stutzeri	NBG	50	36	32	39	30	42	24	25	29	19	uuid:59dd994b-9240-4e44-beea-08ac37e1205c
15/04/2023	Temeke RRH	143	143	143	50	female	formally_employed	did_not_finish_primary	Pediatric	1 day	once	no	not_sit		none		yes	water_soap	no				forgot		NBG	Acinetobacter baumannii	14	18	20	22	21	30	11	20	21	28	uuid:2916b091-5e36-4b08-92ac-ebb3dfd1e47d
15/04/2023	Temeke RRH	144	144	144	45	female	self_employed	secondary_and_above	Pediatric	1 day	once	no	other	Hakumuona	none		yes	water_soap	no				other	Sijagusa chochote	NBG	NBG											uuid:c2bba406-a020-4a67-9e2b-24df79da4a82
15/04/2023	Temeke RRH	145	145	145	23	female	not_employed	secondary_and_above	Gynecology	1 day	once	yes	not_sit		feeding		no		no		forgot		forgot		NBG	NBG											uuid:14050d4e-dfe7-49d1-a970-4036d83d61ee
15/04/2023	Temeke RRH	146	146	146	41	female	formally_employed	primary_school	Pediatric	2 days	once	no	on_patient's_bed		none		no		yes	water	forgot				Klebsiella pneumoniae	Klebsiella pneumoniae	15	23	20	24	22	22	6	15	17	25	uuid:810214bc-523d-4403-bc75-a691c2aaeef5
																									Pseudomonas putida	Pseudomonas putida	6	17	20	24	12	25	6	15	17	27
15/04/2023	Temeke RRH	147	147	147	55	male	formally_employed	secondary_and_above	Pediatric	1 day	once	yes	on_patient's_bed		none		yes	water_soap	no				forgot		NBG	NBG											uuid:0e4b7c66-7f17-4463-abc7-120b912ce06f
15/04/2023	Temeke RRH	148	148	148	25	female	self_employed	primary_school	Female surgical	2 days	once	yes	on_patient's_bed		none		no		yes	water_soap	forgot				NBG	NBG											uuid:079617fb-3a55-4b99-8b23-3ee3d45ba318
15/04/2023	Temeke RRH	149	149	149	42	female	not_employed	secondary_and_above	Female surgical	1 day	once	no	not_sit		none		no		no		forgot		forgot		NBG	NBG											uuid:95c19b68-e081-4f73-8425-683e5c6c4009
15/04/2023	Temeke RRH	150	150	150	37	female	not_employed	primary_school	Pediatric	4 days	once	yes	on_patient's_bed		none		no		no		forgot		forgot		NBG	NBG											uuid:03f0f0f0-12f1-4b42-9d0e-18fe790024ef
15/04/2023	Temeke RRH	151	151	151	51	female	not_employed	primary_school	Female medical	4 days	once	yes	on_patient's_bed		changing_clothes		no		no		forgot		forgot		NBG	NBG											uuid:253b76aa-254c-419d-b80a-28a34750702c
15/04/2023	Temeke RRH	152	152	152	58	female	self_employed	primary_school	Pediatric	1 day	once	yes	on_patient's_bed		feeding		no		no		forgot		forgot		Acinetobacter ursingii												uuid:8d43fcac-fb07-4909-9e48-08af918e4814
																										Klebsiella pneumoniae	12	6	9	10	6	20	6	16	20	26
15/04/2023	Temeke RRH	153	153	153	22	female	formally_employed	secondary_and_above	Male medical	15 days	always	yes	not_sit		feeding		no		yes	water_soap	forgot				NBG	Klebsiella pneumoniae	17	26	22	27	25	25	6	16	19	25	uuid:56598977-c59d-4f0b-8a4f-314ca093e4ea
																										Acinetobacter baumannii	10	15	17	20	12	33	9	21	24	29
15/04/2023	Temeke RRH	154	154	154	18	female	not_employed	primary_school	Male medical	15 days	once	no	not_sit		none		no		no		forgot		forgot		NBG	NBG											uuid:51c4ed18-a27a-4534-908b-37df9908c7fc
15/04/2023	Temeke RRH	155	155	155	24	female	not_employed	primary_school	Female surgical	35 days	always	yes	on_patient's_bed		feeding		no		yes	water_soap	forgot				NBG	NBG											uuid:a6db4991-3589-40ac-9be2-649cb83b94c8
15/04/2023	Temeke RRH	156	156	156	40	female	formally_employed	secondary_and_above	Female surgical	7 days	2_times	yes	on_patient's_bed		feeding		no		yes	water	forgot				Klebsiella pneumoniae	NBG	20	26	24	29	27	32	6	20	20	24	uuid:92d1a540-5d35-496c-953d-a074216e02b2
